# Supplementary material for: Perturbation of the preterm human immune system in early life
Source: JCI Insight. 2026 Apr 21;11(11):e201342. doi: 10.1172/jci.insight.201342 (PMC13313540; doi:10.1172/jci.insight.201342)
Supplement: Supporting data values [file jciinsight-11-201342-s232.xlsx]

## Sheet: Figure 1D
Baby_ID	Group	PC1	PC2		Centroid_Group	Centroid_x	Centroid_y
P2	Preterm	4.02783	0.184453		Preterm	-0.255921	-0.915965
P4	Preterm	0.330748	-0.584169		Term	0.793356	2.83949
P5	Preterm	1.31639	0.846969
P7	Preterm	2.70298	-0.315561
P8	Preterm	6.54981	-1.0795
P9	Preterm	2.43548	-1.92592
P10	Preterm	4.99994	1.18008
P11	Preterm	3.73789	1.4327
P12	Preterm	-3.70459	1.05921
P13	Preterm	-1.44757	0.352316
P14	Preterm	1.74502	-3.67375
P15	Preterm	-3.48689	-0.925857
P16	Preterm	-5.92045	-1.76436
P18	Preterm	3.3387	-1.83851
P19	Preterm	-2.63107	-4.25062
P20	Preterm	-5.94234	-1.26118
P21	Preterm	-2.24943	0.4161
P22	Preterm	1.2045	-4.37485
P23	Preterm	-1.32679	0.704393
P25	Preterm	-1.97021	0.129878
P26	Preterm	-3.46364	-0.744793
P27	Term	0.664738	3.56724
P29	Preterm	-0.815281	0.331466
P30	Term	0.602658	2.8156
P31	Term	1.50251	1.08392
P32	Preterm	0.584908	-2.12611
P33	Preterm	0.224683	-2.41026
P34	Term	1.52069	0.755966
P35	Term	-0.124294	3.30571
P36	Preterm	-1.83339	-1.75012
P38	Preterm	0.596826	0.119101
P39	Preterm	4.93206	-6.59239
P40	Term	1.68146	3.14262
P41	Term	0.192455	2.57037
P43	Term	1.0822	3.55633
P44	Term	0.906461	3.59568
P45	Term	-0.0953148	4.00147
P46	Preterm	-3.06623	1.37444
P47	Preterm	-0.581569	1.99729
P48	Preterm	-4.92012	1.68527
P49	Preterm	-3.30176	-4.59064

## Sheet: Figure 1E
Baby_ID_1	Baby_ID_2	Group	Distance
P4	P2	Preterm	3.77614
P5	P2	Preterm	2.79121
P7	P2	Preterm	1.41607
P8	P2	Preterm	2.82098
P9	P2	Preterm	2.64372
P10	P2	Preterm	1.3915
P11	P2	Preterm	1.28148
P12	P2	Preterm	7.78175
P13	P2	Preterm	5.47797
P14	P2	Preterm	4.48296
P15	P2	Preterm	7.59631
P16	P2	Preterm	10.1374
P18	P2	Preterm	2.13712
P19	P2	Preterm	8.00068
P20	P2	Preterm	10.0744
P21	P2	Preterm	6.28153
P22	P2	Preterm	5.36269
P23	P2	Preterm	5.3798
P25	P2	Preterm	5.99829
P26	P2	Preterm	7.54888
P29	P2	Preterm	4.84534
P32	P2	Preterm	4.14638
P33	P2	Preterm	4.60396
P36	P2	Preterm	6.17224
P38	P2	Preterm	3.43163
P39	P2	Preterm	6.8369
P46	P2	Preterm	7.19317
P47	P2	Preterm	4.95307
P48	P2	Preterm	9.07295
P49	P2	Preterm	8.74782
P2	P4	Preterm	3.77614
P5	P4	Preterm	1.73771
P7	P4	Preterm	2.38739
P8	P4	Preterm	6.23876
P9	P4	Preterm	2.49604
P10	P4	Preterm	4.99139
P11	P4	Preterm	3.95934
P12	P4	Preterm	4.35714
P13	P4	Preterm	2.00983
P14	P4	Preterm	3.39789
P15	P4	Preterm	3.8329
P16	P4	Preterm	6.36162
P18	P4	Preterm	3.25901
P19	P4	Preterm	4.7133
P20	P4	Preterm	6.30952
P21	P4	Preterm	2.76728
P22	P4	Preterm	3.89008
P23	P4	Preterm	2.09948
P25	P4	Preterm	2.40921
P26	P4	Preterm	3.79778
P29	P4	Preterm	1.46689
P32	P4	Preterm	1.56275
P33	P4	Preterm	1.82916
P36	P4	Preterm	2.45824
P38	P4	Preterm	0.751922
P39	P4	Preterm	7.56775
P46	P4	Preterm	3.92117
P47	P4	Preterm	2.73793
P48	P4	Preterm	5.72031
P49	P4	Preterm	5.40804
P2	P5	Preterm	2.79121
P4	P5	Preterm	1.73771
P7	P5	Preterm	1.80945
P8	P5	Preterm	5.57674
P9	P5	Preterm	2.9902
P10	P5	Preterm	3.69859
P11	P5	Preterm	2.49134
P12	P5	Preterm	5.02546
P13	P5	Preterm	2.80787
P14	P5	Preterm	4.54099
P15	P5	Preterm	5.12
P16	P5	Preterm	7.69355
P18	P5	Preterm	3.36178
P19	P5	Preterm	6.44731
P20	P5	Preterm	7.55867
P21	P5	Preterm	3.59175
P22	P5	Preterm	5.22302
P23	P5	Preterm	2.64702
P25	P5	Preterm	3.36392
P26	P5	Preterm	5.03809
P29	P5	Preterm	2.19311
P32	P5	Preterm	3.06174
P33	P5	Preterm	3.43531
P36	P5	Preterm	4.0824
P38	P5	Preterm	1.0235
P39	P5	Preterm	8.27146
P46	P5	Preterm	4.41424
P47	P5	Preterm	2.21934
P48	P5	Preterm	6.2926
P49	P5	Preterm	7.13406
P2	P7	Preterm	1.41607
P4	P7	Preterm	2.38739
P5	P7	Preterm	1.80945
P8	P7	Preterm	3.92195
P9	P7	Preterm	1.63242
P10	P7	Preterm	2.74098
P11	P7	Preterm	2.03161
P12	P7	Preterm	6.55339
P13	P7	Preterm	4.20394
P14	P7	Preterm	3.49215
P15	P7	Preterm	6.21989
P16	P7	Preterm	8.74428
P18	P7	Preterm	1.65031
P19	P7	Preterm	6.62848
P20	P7	Preterm	8.69688
P21	P7	Preterm	5.00616
P22	P7	Preterm	4.32704
P23	P7	Preterm	4.15684
P25	P7	Preterm	4.69437
P26	P7	Preterm	6.18154
P29	P7	Preterm	3.57726
P32	P7	Preterm	2.78645
P33	P7	Preterm	3.24495
P36	P7	Preterm	4.75779
P38	P7	Preterm	2.15054
P39	P7	Preterm	6.66088
P46	P7	Preterm	6.01164
P47	P7	Preterm	4.01716
P48	P7	Preterm	7.88131
P49	P7	Preterm	7.3711
P2	P8	Preterm	2.82098
P4	P8	Preterm	6.23876
P5	P8	Preterm	5.57674
P7	P8	Preterm	3.92195
P9	P8	Preterm	4.20049
P10	P8	Preterm	2.74003
P11	P8	Preterm	3.77068
P12	P8	Preterm	10.4751
P13	P8	Preterm	8.12454
P14	P8	Preterm	5.46041
P15	P8	Preterm	10.0379
P16	P8	Preterm	12.489
P18	P8	Preterm	3.29959
P19	P8	Preterm	9.71311
P20	P8	Preterm	12.4935
P21	P8	Preterm	8.92543
P22	P8	Preterm	6.27946
P23	P8	Preterm	8.07608
P25	P8	Preterm	8.60542
P26	P8	Preterm	10.019
P29	P8	Preterm	7.49902
P32	P8	Preterm	6.05602
P33	P8	Preterm	6.4636
P36	P8	Preterm	8.40998
P38	P8	Preterm	6.07245
P39	P8	Preterm	5.74535
P46	P8	Preterm	9.92421
P47	P8	Preterm	7.7668
P48	P8	Preterm	11.7984
P49	P8	Preterm	10.4586
P2	P9	Preterm	2.64372
P4	P9	Preterm	2.49604
P5	P9	Preterm	2.9902
P7	P9	Preterm	1.63242
P8	P9	Preterm	4.20049
P10	P9	Preterm	4.02786
P11	P9	Preterm	3.6023
P12	P9	Preterm	6.82726
P13	P9	Preterm	4.50205
P14	P9	Preterm	1.87927
P15	P9	Preterm	6.00621
P16	P9	Preterm	8.35749
P18	P9	Preterm	0.907437
P19	P9	Preterm	5.57442
P20	P9	Preterm	8.40415
P21	P9	Preterm	5.23769
P22	P9	Preterm	2.74091
P23	P9	Preterm	4.59056
P25	P9	Preterm	4.86173
P26	P9	Preterm	6.0162
P29	P9	Preterm	3.95768
P32	P9	Preterm	1.86137
P33	P9	Preterm	2.26323
P36	P9	Preterm	4.27249
P38	P9	Preterm	2.75005
P39	P9	Preterm	5.29234
P46	P9	Preterm	6.4157
P47	P9	Preterm	4.94916
P48	P9	Preterm	8.19424
P49	P9	Preterm	6.32587
P2	P10	Preterm	1.3915
P4	P10	Preterm	4.99139
P5	P10	Preterm	3.69859
P7	P10	Preterm	2.74098
P8	P10	Preterm	2.74003
P9	P10	Preterm	4.02786
P11	P10	Preterm	1.28708
P12	P10	Preterm	8.70537
P13	P10	Preterm	6.50043
P14	P10	Preterm	5.84415
P15	P10	Preterm	8.74421
P16	P10	Preterm	11.3104
P18	P10	Preterm	3.44552
P19	P10	Preterm	9.36615
P20	P10	Preterm	11.2113
P21	P10	Preterm	7.28951
P22	P10	Preterm	6.72775
P23	P10	Preterm	6.34459
P25	P10	Preterm	7.04883
P26	P10	Preterm	8.67971
P29	P10	Preterm	5.87681
P32	P10	Preterm	5.51574
P33	P10	Preterm	5.97441
P36	P10	Preterm	7.43508
P38	P10	Preterm	4.52914
P39	P10	Preterm	7.77276
P46	P10	Preterm	8.06851
P47	P10	Preterm	5.64102
P48	P10	Preterm	9.93292
P49	P10	Preterm	10.1104
P2	P11	Preterm	1.28148
P4	P11	Preterm	3.95934
P5	P11	Preterm	2.49134
P7	P11	Preterm	2.03161
P8	P11	Preterm	3.77068
P9	P11	Preterm	3.6023
P10	P11	Preterm	1.28708
P12	P11	Preterm	7.45185
P13	P11	Preterm	5.29682
P14	P11	Preterm	5.48154
P15	P11	Preterm	7.60002
P16	P11	Preterm	10.1737
P18	P11	Preterm	3.29548
P19	P11	Preterm	8.53603
P20	P11	Preterm	10.0481
P21	P11	Preterm	6.07301
P22	P11	Preterm	6.33606
P23	P11	Preterm	5.11678
P25	P11	Preterm	5.8549
P26	P11	Preterm	7.52353
P29	P11	Preterm	4.68445
P32	P11	Preterm	4.75462
P33	P11	Preterm	5.20682
P36	P11	Preterm	6.41635
P38	P11	Preterm	3.40468
P39	P11	Preterm	8.11345
P46	P11	Preterm	6.80437
P47	P11	Preterm	4.3562
P48	P11	Preterm	8.6617
P49	P11	Preterm	9.26484
P2	P12	Preterm	7.78175
P4	P12	Preterm	4.35714
P5	P12	Preterm	5.02546
P7	P12	Preterm	6.55339
P8	P12	Preterm	10.4751
P9	P12	Preterm	6.82726
P10	P12	Preterm	8.70537
P11	P12	Preterm	7.45185
P13	P12	Preterm	2.36513
P14	P12	Preterm	7.21797
P15	P12	Preterm	1.99697
P16	P12	Preterm	3.58923
P18	P12	Preterm	7.61608
P19	P12	Preterm	5.41726
P20	P12	Preterm	3.22362
P21	P12	Preterm	1.59094
P22	P12	Preterm	7.32313
P23	P12	Preterm	2.40413
P25	P12	Preterm	1.96767
P26	P12	Preterm	1.82002
P29	P12	Preterm	2.97955
P32	P12	Preterm	5.34285
P33	P12	Preterm	5.24179
P36	P12	Preterm	3.37547
P38	P12	Preterm	4.40295
P39	P12	Preterm	11.5386
P46	P12	Preterm	0.711955
P47	P12	Preterm	3.26087
P48	P12	Preterm	1.36728
P49	P12	Preterm	5.6642
P2	P13	Preterm	5.47797
P4	P13	Preterm	2.00983
P5	P13	Preterm	2.80787
P7	P13	Preterm	4.20394
P8	P13	Preterm	8.12454
P9	P13	Preterm	4.50205
P10	P13	Preterm	6.50043
P11	P13	Preterm	5.29682
P12	P13	Preterm	2.36513
P14	P13	Preterm	5.13827
P15	P13	Preterm	2.40677
P16	P13	Preterm	4.94843
P18	P13	Preterm	5.26385
P19	P13	Preterm	4.75265
P20	P13	Preterm	4.7756
P21	P13	Preterm	0.80439
P22	P13	Preterm	5.42029
P23	P13	Preterm	0.372219
P25	P13	Preterm	0.568008
P26	P13	Preterm	2.29525
P29	P13	Preterm	0.632633
P32	P13	Preterm	3.20524
P33	P13	Preterm	3.22928
P36	P13	Preterm	2.13755
P38	P13	Preterm	2.05766
P39	P13	Preterm	9.4302
P46	P13	Preterm	1.91437
P47	P13	Preterm	1.859
P48	P13	Preterm	3.71959
P49	P13	Preterm	5.27928
P2	P14	Preterm	4.48296
P4	P14	Preterm	3.39789
P5	P14	Preterm	4.54099
P7	P14	Preterm	3.49215
P8	P14	Preterm	5.46041
P9	P14	Preterm	1.87927
P10	P14	Preterm	5.84415
P11	P14	Preterm	5.48154
P12	P14	Preterm	7.21797
P13	P14	Preterm	5.13827
P15	P14	Preterm	5.90964
P16	P14	Preterm	7.89969
P18	P14	Preterm	2.43062
P19	P14	Preterm	4.41395
P20	P14	Preterm	8.05705
P21	P14	Preterm	5.71686
P22	P14	Preterm	0.885276
P23	P14	Preterm	5.34828
P25	P14	Preterm	5.317
P26	P14	Preterm	5.97569
P29	P14	Preterm	4.75362
P32	P14	Preterm	1.93417
P33	P14	Preterm	1.97682
P36	P14	Preterm	4.06267
P38	P14	Preterm	3.96283
P39	P14	Preterm	4.32154
P46	P14	Preterm	6.97369
P47	P14	Preterm	6.12973
P48	P14	Preterm	8.55238
P49	P14	Preterm	5.12939
P2	P15	Preterm	7.59631
P4	P15	Preterm	3.8329
P5	P15	Preterm	5.12
P7	P15	Preterm	6.21989
P8	P15	Preterm	10.0379
P9	P15	Preterm	6.00621
P10	P15	Preterm	8.74421
P11	P15	Preterm	7.60002
P12	P15	Preterm	1.99697
P13	P15	Preterm	2.40677
P14	P15	Preterm	5.90964
P16	P15	Preterm	2.57396
P18	P15	Preterm	6.88634
P19	P15	Preterm	3.43314
P20	P15	Preterm	2.47824
P21	P15	Preterm	1.82542
P22	P15	Preterm	5.82277
P23	P15	Preterm	2.70624
P25	P15	Preterm	1.84794
P26	P15	Preterm	0.182551
P29	P15	Preterm	2.95269
P32	P15	Preterm	4.24502
P33	P15	Preterm	3.9974
P36	P15	Preterm	1.84756
P38	P15	Preterm	4.21529
P39	P15	Preterm	10.1483
P46	P15	Preterm	2.33845
P47	P15	Preterm	4.12137
P48	P15	Preterm	2.97861
P49	P15	Preterm	3.66946
P2	P16	Preterm	10.1374
P4	P16	Preterm	6.36162
P5	P16	Preterm	7.69355
P7	P16	Preterm	8.74428
P8	P16	Preterm	12.489
P9	P16	Preterm	8.35749
P10	P16	Preterm	11.3104
P11	P16	Preterm	10.1737
P12	P16	Preterm	3.58923
P13	P16	Preterm	4.94843
P14	P16	Preterm	7.89969
P15	P16	Preterm	2.57396
P18	P16	Preterm	9.25944
P19	P16	Preterm	4.12328
P20	P16	Preterm	0.503655
P21	P16	Preterm	4.26975
P22	P16	Preterm	7.58811
P23	P16	Preterm	5.21502
P25	P16	Preterm	4.38092
P26	P16	Preterm	2.65997
P29	P16	Preterm	5.51862
P32	P16	Preterm	6.5154
P33	P16	Preterm	6.17898
P36	P16	Preterm	4.08708
P38	P16	Preterm	6.78397
P39	P16	Preterm	11.878
P46	P16	Preterm	4.24248
P47	P16	Preterm	6.53097
P48	P16	Preterm	3.59173
P49	P16	Preterm	3.85297
P2	P18	Preterm	2.13712
P4	P18	Preterm	3.25901
P5	P18	Preterm	3.36178
P7	P18	Preterm	1.65031
P8	P18	Preterm	3.29959
P9	P18	Preterm	0.907437
P10	P18	Preterm	3.44552
P11	P18	Preterm	3.29548
P12	P18	Preterm	7.61608
P13	P18	Preterm	5.26385
P14	P18	Preterm	2.43062
P15	P18	Preterm	6.88634
P16	P18	Preterm	9.25944
P19	P18	Preterm	6.43867
P20	P18	Preterm	9.29898
P21	P18	Preterm	6.02581
P22	P18	Preterm	3.31479
P23	P18	Preterm	5.31349
P25	P18	Preterm	5.66207
P26	P18	Preterm	6.8897
P29	P18	Preterm	4.68661
P32	P18	Preterm	2.76877
P33	P18	Preterm	3.16607
P36	P18	Preterm	5.17284
P38	P18	Preterm	3.36899
P39	P18	Preterm	5.01379
P46	P18	Preterm	7.16562
P47	P18	Preterm	5.48469
P48	P18	Preterm	8.97915
P49	P18	Preterm	7.18818
P2	P19	Preterm	8.00068
P4	P19	Preterm	4.7133
P5	P19	Preterm	6.44731
P7	P19	Preterm	6.62848
P8	P19	Preterm	9.71311
P9	P19	Preterm	5.57442
P10	P19	Preterm	9.36615
P11	P19	Preterm	8.53603
P12	P19	Preterm	5.41726
P13	P19	Preterm	4.75265
P14	P19	Preterm	4.41395
P15	P19	Preterm	3.43314
P16	P19	Preterm	4.12328
P18	P19	Preterm	6.43867
P20	P19	Preterm	4.46108
P21	P19	Preterm	4.6823
P22	P19	Preterm	3.83758
P23	P19	Preterm	5.1238
P25	P19	Preterm	4.43007
P26	P19	Preterm	3.60333
P29	P19	Preterm	4.92875
P32	P19	Preterm	3.85435
P33	P19	Preterm	3.39739
P36	P19	Preterm	2.62465
P38	P19	Preterm	5.43266
P39	P19	Preterm	7.91738
P46	P19	Preterm	5.64187
P47	P19	Preterm	6.57547
P48	P19	Preterm	6.36196
P49	P19	Preterm	0.751954
P2	P20	Preterm	10.0744
P4	P20	Preterm	6.30952
P5	P20	Preterm	7.55867
P7	P20	Preterm	8.69688
P8	P20	Preterm	12.4935
P9	P20	Preterm	8.40415
P10	P20	Preterm	11.2113
P11	P20	Preterm	10.0481
P12	P20	Preterm	3.22362
P13	P20	Preterm	4.7756
P14	P20	Preterm	8.05705
P15	P20	Preterm	2.47824
P16	P20	Preterm	0.503655
P18	P20	Preterm	9.29898
P19	P20	Preterm	4.46108
P21	P20	Preterm	4.05597
P22	P20	Preterm	7.79566
P23	P20	Preterm	5.01665
P25	P20	Preterm	4.20866
P26	P20	Preterm	2.53192
P29	P20	Preterm	5.36873
P32	P20	Preterm	6.58431
P33	P20	Preterm	6.27316
P36	P20	Preterm	4.13794
P38	P20	Preterm	6.68325
P39	P20	Preterm	12.1109
P46	P20	Preterm	3.9011
P47	P20	Preterm	6.2734
P48	P20	Preterm	3.11873
P49	P20	Preterm	4.24947
P2	P21	Preterm	6.28153
P4	P21	Preterm	2.76728
P5	P21	Preterm	3.59175
P7	P21	Preterm	5.00616
P8	P21	Preterm	8.92543
P9	P21	Preterm	5.23769
P10	P21	Preterm	7.28951
P11	P21	Preterm	6.07301
P12	P21	Preterm	1.59094
P13	P21	Preterm	0.80439
P14	P21	Preterm	5.71686
P15	P21	Preterm	1.82542
P16	P21	Preterm	4.26975
P18	P21	Preterm	6.02581
P19	P21	Preterm	4.6823
P20	P21	Preterm	4.05597
P22	P21	Preterm	5.90616
P23	P21	Preterm	0.966631
P25	P21	Preterm	0.399855
P26	P21	Preterm	1.67988
P29	P21	Preterm	1.43664
P32	P21	Preterm	3.8074
P33	P21	Preterm	3.75626
P36	P21	Preterm	2.20581
P38	P21	Preterm	2.86171
P39	P21	Preterm	10.0346
P46	P21	Preterm	1.2592
P47	P21	Preterm	2.29824
P48	P21	Preterm	2.95692
P49	P21	Preterm	5.11614
P2	P22	Preterm	5.36269
P4	P22	Preterm	3.89008
P5	P22	Preterm	5.22302
P7	P22	Preterm	4.32704
P8	P22	Preterm	6.27946
P9	P22	Preterm	2.74091
P10	P22	Preterm	6.72775
P11	P22	Preterm	6.33606
P12	P22	Preterm	7.32313
P13	P22	Preterm	5.42029
P14	P22	Preterm	0.885276
P15	P22	Preterm	5.82277
P16	P22	Preterm	7.58811
P18	P22	Preterm	3.31479
P19	P22	Preterm	3.83758
P20	P22	Preterm	7.79566
P21	P22	Preterm	5.90616
P23	P22	Preterm	5.67504
P25	P22	Preterm	5.51102
P26	P22	Preterm	5.91344
P29	P22	Preterm	5.12142
P32	P22	Preterm	2.33253
P33	P22	Preterm	2.19537
P36	P22	Preterm	4.01471
P38	P22	Preterm	4.53485
P39	P22	Preterm	4.3373
P46	P22	Preterm	7.16195
P47	P22	Preterm	6.61772
P48	P22	Preterm	8.61603
P49	P22	Preterm	4.51142
P2	P23	Preterm	5.3798
P4	P23	Preterm	2.09948
P5	P23	Preterm	2.64702
P7	P23	Preterm	4.15684
P8	P23	Preterm	8.07608
P9	P23	Preterm	4.59056
P10	P23	Preterm	6.34459
P11	P23	Preterm	5.11678
P12	P23	Preterm	2.40413
P13	P23	Preterm	0.372219
P14	P23	Preterm	5.34828
P15	P23	Preterm	2.70624
P16	P23	Preterm	5.21502
P18	P23	Preterm	5.31349
P19	P23	Preterm	5.1238
P20	P23	Preterm	5.01665
P21	P23	Preterm	0.966631
P22	P23	Preterm	5.67504
P25	P23	Preterm	0.86259
P26	P23	Preterm	2.58191
P29	P23	Preterm	0.633021
P32	P23	Preterm	3.4156
P33	P23	Preterm	3.47967
P36	P23	Preterm	2.50625
P38	P23	Preterm	2.01069
P39	P23	Preterm	9.61333
P46	P23	Preterm	1.86403
P47	P23	Preterm	1.49229
P48	P23	Preterm	3.7248
P49	P23	Preterm	5.65136
P2	P25	Preterm	5.99829
P4	P25	Preterm	2.40921
P5	P25	Preterm	3.36392
P7	P25	Preterm	4.69437
P8	P25	Preterm	8.60542
P9	P25	Preterm	4.86173
P10	P25	Preterm	7.04883
P11	P25	Preterm	5.8549
P12	P25	Preterm	1.96767
P13	P25	Preterm	0.568008
P14	P25	Preterm	5.317
P15	P25	Preterm	1.84794
P16	P25	Preterm	4.38092
P18	P25	Preterm	5.66207
P19	P25	Preterm	4.43007
P20	P25	Preterm	4.20866
P21	P25	Preterm	0.399855
P22	P25	Preterm	5.51102
P23	P25	Preterm	0.86259
P26	P25	Preterm	1.73071
P29	P25	Preterm	1.17239
P32	P25	Preterm	3.40854
P33	P25	Preterm	3.35706
P36	P25	Preterm	1.88497
P38	P25	Preterm	2.56706
P39	P25	Preterm	9.63484
P46	P25	Preterm	1.65837
P47	P25	Preterm	2.32713
P48	P25	Preterm	3.33485
P49	P25	Preterm	4.90472
P2	P26	Preterm	7.54888
P4	P26	Preterm	3.79778
P5	P26	Preterm	5.03809
P7	P26	Preterm	6.18154
P8	P26	Preterm	10.019
P9	P26	Preterm	6.0162
P10	P26	Preterm	8.67971
P11	P26	Preterm	7.52353
P12	P26	Preterm	1.82002
P13	P26	Preterm	2.29525
P14	P26	Preterm	5.97569
P15	P26	Preterm	0.182551
P16	P26	Preterm	2.65997
P18	P26	Preterm	6.8897
P19	P26	Preterm	3.60333
P20	P26	Preterm	2.53192
P21	P26	Preterm	1.67988
P22	P26	Preterm	5.91344
P23	P26	Preterm	2.58191
P25	P26	Preterm	1.73071
P29	P26	Preterm	2.85869
P32	P26	Preterm	4.27771
P33	P26	Preterm	4.04691
P36	P26	Preterm	1.91531
P38	P26	Preterm	4.15135
P39	P26	Preterm	10.2314
P46	P26	Preterm	2.15618
P47	P26	Preterm	3.97811
P48	P26	Preterm	2.83311
P49	P26	Preterm	3.84925
P30	P27	Term	0.754197
P31	P27	Term	2.62083
P34	P27	Term	2.93869
P35	P27	Term	0.831247
P40	P27	Term	1.10182
P41	P27	Term	1.10309
P43	P27	Term	0.417602
P44	P27	Term	0.24339
P45	P27	Term	0.875351
P2	P29	Preterm	4.84534
P4	P29	Preterm	1.46689
P5	P29	Preterm	2.19311
P7	P29	Preterm	3.57726
P8	P29	Preterm	7.49902
P9	P29	Preterm	3.95768
P10	P29	Preterm	5.87681
P11	P29	Preterm	4.68445
P12	P29	Preterm	2.97955
P13	P29	Preterm	0.632633
P14	P29	Preterm	4.75362
P15	P29	Preterm	2.95269
P16	P29	Preterm	5.51862
P18	P29	Preterm	4.68661
P19	P29	Preterm	4.92875
P20	P29	Preterm	5.36873
P21	P29	Preterm	1.43664
P22	P29	Preterm	5.12142
P23	P29	Preterm	0.633021
P25	P29	Preterm	1.17239
P26	P29	Preterm	2.85869
P32	P29	Preterm	2.82847
P33	P29	Preterm	2.93233
P36	P29	Preterm	2.31723
P38	P29	Preterm	1.42799
P39	P29	Preterm	8.99843
P46	P29	Preterm	2.48084
P47	P29	Preterm	1.68214
P48	P29	Preterm	4.32233
P49	P29	Preterm	5.5145
P27	P30	Term	0.754197
P31	P30	Term	1.95153
P34	P30	Term	2.25497
P35	P30	Term	0.876732
P40	P30	Term	1.12727
P41	P30	Term	0.477919
P43	P30	Term	0.882405
P44	P30	Term	0.837148
P45	P30	Term	1.37603
P27	P31	Term	2.62083
P30	P31	Term	1.95153
P34	P31	Term	0.328461
P35	P31	Term	2.75369
P40	P31	Term	2.06646
P41	P31	Term	1.98136
P43	P31	Term	2.50788
P44	P31	Term	2.58151
P45	P31	Term	3.32643
P2	P32	Preterm	4.14638
P4	P32	Preterm	1.56275
P5	P32	Preterm	3.06174
P7	P32	Preterm	2.78645
P8	P32	Preterm	6.05602
P9	P32	Preterm	1.86137
P10	P32	Preterm	5.51574
P11	P32	Preterm	4.75462
P12	P32	Preterm	5.34285
P13	P32	Preterm	3.20524
P14	P32	Preterm	1.93417
P15	P32	Preterm	4.24502
P16	P32	Preterm	6.5154
P18	P32	Preterm	2.76877
P19	P32	Preterm	3.85435
P20	P32	Preterm	6.58431
P21	P32	Preterm	3.8074
P22	P32	Preterm	2.33253
P23	P32	Preterm	3.4156
P25	P32	Preterm	3.40854
P26	P32	Preterm	4.27771
P29	P32	Preterm	2.82847
P33	P32	Preterm	0.458801
P36	P32	Preterm	2.44735
P38	P32	Preterm	2.24524
P39	P32	Preterm	6.2326
P46	P32	Preterm	5.05813
P47	P32	Preterm	4.28522
P48	P32	Preterm	6.69567
P49	P32	Preterm	4.60218
P2	P33	Preterm	4.60396
P4	P33	Preterm	1.82916
P5	P33	Preterm	3.43531
P7	P33	Preterm	3.24495
P8	P33	Preterm	6.4636
P9	P33	Preterm	2.26323
P10	P33	Preterm	5.97441
P11	P33	Preterm	5.20682
P12	P33	Preterm	5.24179
P13	P33	Preterm	3.22928
P14	P33	Preterm	1.97682
P15	P33	Preterm	3.9974
P16	P33	Preterm	6.17898
P18	P33	Preterm	3.16607
P19	P33	Preterm	3.39739
P20	P33	Preterm	6.27316
P21	P33	Preterm	3.75626
P22	P33	Preterm	2.19537
P23	P33	Preterm	3.47967
P25	P33	Preterm	3.35706
P26	P33	Preterm	4.04691
P29	P33	Preterm	2.93233
P32	P33	Preterm	0.458801
P36	P33	Preterm	2.16135
P38	P33	Preterm	2.55659
P39	P33	Preterm	6.2968
P46	P33	Preterm	5.01538
P47	P33	Preterm	4.48068
P48	P33	Preterm	6.57589
P49	P33	Preterm	4.14607
P27	P34	Term	2.93869
P30	P34	Term	2.25497
P31	P34	Term	0.328461
P35	P34	Term	3.03433
P40	P34	Term	2.39206
P41	P34	Term	2.24861
P43	P34	Term	2.83449
P44	P34	Term	2.90538
P45	P34	Term	3.62557
P27	P35	Term	0.831247
P30	P35	Term	0.876732
P31	P35	Term	2.75369
P34	P35	Term	3.03433
P40	P35	Term	1.8131
P41	P35	Term	0.800655
P43	P35	Term	1.23225
P44	P35	Term	1.07077
P45	P35	Term	0.69637
P2	P36	Preterm	6.17224
P4	P36	Preterm	2.45824
P5	P36	Preterm	4.0824
P7	P36	Preterm	4.75779
P8	P36	Preterm	8.40998
P9	P36	Preterm	4.27249
P10	P36	Preterm	7.43508
P11	P36	Preterm	6.41635
P12	P36	Preterm	3.37547
P13	P36	Preterm	2.13755
P14	P36	Preterm	4.06267
P15	P36	Preterm	1.84756
P16	P36	Preterm	4.08708
P18	P36	Preterm	5.17284
P19	P36	Preterm	2.62465
P20	P36	Preterm	4.13794
P21	P36	Preterm	2.20581
P22	P36	Preterm	4.01471
P23	P36	Preterm	2.50625
P25	P36	Preterm	1.88497
P26	P36	Preterm	1.91531
P29	P36	Preterm	2.31723
P32	P36	Preterm	2.44735
P33	P36	Preterm	2.16135
P38	P36	Preterm	3.06593
P39	P36	Preterm	8.31978
P46	P36	Preterm	3.35899
P47	P36	Preterm	3.95097
P48	P36	Preterm	4.61842
P49	P36	Preterm	3.1976
P2	P38	Preterm	3.43163
P4	P38	Preterm	0.751922
P5	P38	Preterm	1.0235
P7	P38	Preterm	2.15054
P8	P38	Preterm	6.07245
P9	P38	Preterm	2.75005
P10	P38	Preterm	4.52914
P11	P38	Preterm	3.40468
P12	P38	Preterm	4.40295
P13	P38	Preterm	2.05766
P14	P38	Preterm	3.96283
P15	P38	Preterm	4.21529
P16	P38	Preterm	6.78397
P18	P38	Preterm	3.36899
P19	P38	Preterm	5.43266
P20	P38	Preterm	6.68325
P21	P38	Preterm	2.86171
P22	P38	Preterm	4.53485
P23	P38	Preterm	2.01069
P25	P38	Preterm	2.56706
P26	P38	Preterm	4.15135
P29	P38	Preterm	1.42799
P32	P38	Preterm	2.24524
P33	P38	Preterm	2.55659
P36	P38	Preterm	3.06593
P39	P38	Preterm	7.98989
P46	P38	Preterm	3.87219
P47	P38	Preterm	2.21725
P48	P38	Preterm	5.73495
P49	P38	Preterm	6.11397
P2	P39	Preterm	6.8369
P4	P39	Preterm	7.56775
P5	P39	Preterm	8.27146
P7	P39	Preterm	6.66088
P8	P39	Preterm	5.74535
P9	P39	Preterm	5.29234
P10	P39	Preterm	7.77276
P11	P39	Preterm	8.11345
P12	P39	Preterm	11.5386
P13	P39	Preterm	9.4302
P14	P39	Preterm	4.32154
P15	P39	Preterm	10.1483
P16	P39	Preterm	11.878
P18	P39	Preterm	5.01379
P19	P39	Preterm	7.91738
P20	P39	Preterm	12.1109
P21	P39	Preterm	10.0346
P22	P39	Preterm	4.3373
P23	P39	Preterm	9.61333
P25	P39	Preterm	9.63484
P26	P39	Preterm	10.2314
P29	P39	Preterm	8.99843
P32	P39	Preterm	6.2326
P33	P39	Preterm	6.2968
P36	P39	Preterm	8.31978
P38	P39	Preterm	7.98989
P46	P39	Preterm	11.2891
P47	P39	Preterm	10.207
P48	P39	Preterm	12.868
P49	P39	Preterm	8.47365
P27	P40	Term	1.10182
P30	P40	Term	1.12727
P31	P40	Term	2.06646
P34	P40	Term	2.39206
P35	P40	Term	1.8131
P41	P40	Term	1.59518
P43	P40	Term	0.728195
P44	P40	Term	0.897708
P45	P40	Term	1.97346
P27	P41	Term	1.10309
P30	P41	Term	0.477919
P31	P41	Term	1.98136
P34	P41	Term	2.24861
P35	P41	Term	0.800655
P40	P41	Term	1.59518
P43	P41	Term	1.32807
P44	P41	Term	1.24943
P45	P41	Term	1.45975
P27	P43	Term	0.417602
P30	P43	Term	0.882405
P31	P43	Term	2.50788
P34	P43	Term	2.83449
P35	P43	Term	1.23225
P40	P43	Term	0.728195
P41	P43	Term	1.32807
P44	P43	Term	0.180087
P45	P43	Term	1.25884
P27	P44	Term	0.24339
P30	P44	Term	0.837148
P31	P44	Term	2.58151
P34	P44	Term	2.90538
P35	P44	Term	1.07077
P40	P44	Term	0.897708
P41	P44	Term	1.24943
P43	P44	Term	0.180087
P45	P44	Term	1.08084
P27	P45	Term	0.875351
P30	P45	Term	1.37603
P31	P45	Term	3.32643
P34	P45	Term	3.62557
P35	P45	Term	0.69637
P40	P45	Term	1.97346
P41	P45	Term	1.45975
P43	P45	Term	1.25884
P44	P45	Term	1.08084
P2	P46	Preterm	7.19317
P4	P46	Preterm	3.92117
P5	P46	Preterm	4.41424
P7	P46	Preterm	6.01164
P8	P46	Preterm	9.92421
P9	P46	Preterm	6.4157
P10	P46	Preterm	8.06851
P11	P46	Preterm	6.80437
P12	P46	Preterm	0.711955
P13	P46	Preterm	1.91437
P14	P46	Preterm	6.97369
P15	P46	Preterm	2.33845
P16	P46	Preterm	4.24248
P18	P46	Preterm	7.16562
P19	P46	Preterm	5.64187
P20	P46	Preterm	3.9011
P21	P46	Preterm	1.2592
P22	P46	Preterm	7.16195
P23	P46	Preterm	1.86403
P25	P46	Preterm	1.65837
P26	P46	Preterm	2.15618
P29	P46	Preterm	2.48084
P32	P46	Preterm	5.05813
P33	P46	Preterm	5.01538
P36	P46	Preterm	3.35899
P38	P46	Preterm	3.87219
P39	P46	Preterm	11.2891
P47	P46	Preterm	2.56154
P48	P46	Preterm	1.87977
P49	P46	Preterm	5.96973
P2	P47	Preterm	4.95307
P4	P47	Preterm	2.73793
P5	P47	Preterm	2.21934
P7	P47	Preterm	4.01716
P8	P47	Preterm	7.7668
P9	P47	Preterm	4.94916
P10	P47	Preterm	5.64102
P11	P47	Preterm	4.3562
P12	P47	Preterm	3.26087
P13	P47	Preterm	1.859
P14	P47	Preterm	6.12973
P15	P47	Preterm	4.12137
P16	P47	Preterm	6.53097
P18	P47	Preterm	5.48469
P19	P47	Preterm	6.57547
P20	P47	Preterm	6.2734
P21	P47	Preterm	2.29824
P22	P47	Preterm	6.61772
P23	P47	Preterm	1.49229
P25	P47	Preterm	2.32713
P26	P47	Preterm	3.97811
P29	P47	Preterm	1.68214
P32	P47	Preterm	4.28522
P33	P47	Preterm	4.48068
P36	P47	Preterm	3.95097
P38	P47	Preterm	2.21725
P39	P47	Preterm	10.207
P46	P47	Preterm	2.56154
P48	P47	Preterm	4.34976
P49	P47	Preterm	7.12743
P2	P48	Preterm	9.07295
P4	P48	Preterm	5.72031
P5	P48	Preterm	6.2926
P7	P48	Preterm	7.88131
P8	P48	Preterm	11.7984
P9	P48	Preterm	8.19424
P10	P48	Preterm	9.93292
P11	P48	Preterm	8.6617
P12	P48	Preterm	1.36728
P13	P48	Preterm	3.71959
P14	P48	Preterm	8.55238
P15	P48	Preterm	2.97861
P16	P48	Preterm	3.59173
P18	P48	Preterm	8.97915
P19	P48	Preterm	6.36196
P20	P48	Preterm	3.11873
P21	P48	Preterm	2.95692
P22	P48	Preterm	8.61603
P23	P48	Preterm	3.7248
P25	P48	Preterm	3.33485
P26	P48	Preterm	2.83311
P29	P48	Preterm	4.32233
P32	P48	Preterm	6.69567
P33	P48	Preterm	6.57589
P36	P48	Preterm	4.61842
P38	P48	Preterm	5.73495
P39	P48	Preterm	12.868
P46	P48	Preterm	1.87977
P47	P48	Preterm	4.34976
P49	P48	Preterm	6.48121
P2	P49	Preterm	8.74782
P4	P49	Preterm	5.40804
P5	P49	Preterm	7.13406
P7	P49	Preterm	7.3711
P8	P49	Preterm	10.4586
P9	P49	Preterm	6.32587
P10	P49	Preterm	10.1104
P11	P49	Preterm	9.26484
P12	P49	Preterm	5.6642
P13	P49	Preterm	5.27928
P14	P49	Preterm	5.12939
P15	P49	Preterm	3.66946
P16	P49	Preterm	3.85297
P18	P49	Preterm	7.18818
P19	P49	Preterm	0.751954
P20	P49	Preterm	4.24947
P21	P49	Preterm	5.11614
P22	P49	Preterm	4.51142
P23	P49	Preterm	5.65136
P25	P49	Preterm	4.90472
P26	P49	Preterm	3.84925
P29	P49	Preterm	5.5145
P32	P49	Preterm	4.60218
P33	P49	Preterm	4.14607
P36	P49	Preterm	3.1976
P38	P49	Preterm	6.11397
P39	P49	Preterm	8.47365
P46	P49	Preterm	5.96973
P47	P49	Preterm	7.12743
P48	P49	Preterm	6.48121

## Sheet: Figure 1F
cell_population	spearman_r	p_value	adj_p_value	log_adj_p_value
Neutrophil	0.160777	0.315286	0.494532	0.305805
Eosinophil	0.31611	0.0440665	0.124423	0.905099
Basophil	-0.15457	0.334575	0.501863	0.299415
Monocyte	-0.192356	0.228249	0.405996	0.391478
cMo	0.654526	3.4494e-06	3.31142e-05	4.47999
iMo	-0.171373	0.284019	0.4701	0.32781
ncMo	-0.323574	0.0390465	0.117139	0.931297
pDC	0.0529389	0.742366	0.848418	0.07139
cDC	-0.0234879	0.884107	0.928508	0.0322143
NKcell	-0.13092	0.414562	0.585265	0.232648
CD56brNK	0.159439	0.319385	0.494532	0.305805
EarlyNK	-0.229208	0.149435	0.311865	0.506033
LateNK	0.332476	0.0336796	0.115473	0.93752
Bcell	0.0469635	0.770612	0.860218	0.0653914
NaiveB	0.37494	0.0157184	0.0628736	1.20153
IgDposMemB	0.0217855	0.892456	0.928508	0.0322143
IgDnegMemB	-0.177493	0.26691	0.45756	0.339552
Plasmablasts	-0.295025	0.0611262	0.154424	0.811285
CD8T	0.218761	0.169397	0.338793	0.470065
CD161CD8s	-0.746209	2.14209e-08	6.77354e-07	6.16918
CD57CD8s	-0.0955786	0.552219	0.679654	0.167712
NaiveCD8	0.0988144	0.538779	0.679654	0.167712
CD8TCM	-0.531565	0.000348431	0.0018583	2.73088
CD8TEM1	0.0747615	0.642251	0.770701	0.113114
CD8TEM2	-0.108246	0.500527	0.649332	0.187533
CD8TEM3	-0.139357	0.38486	0.559797	0.25197
CD8TEMRA	0.116966	0.466434	0.633595	0.198189
CD4T	0.296663	0.0596367	0.154424	0.811285
CD161CD4s	-0.692502	5.26738e-07	8.42781e-06	5.07429
CD57CD4s	-0.410537	0.00767378	0.0334856	1.47514
NaiveCD4s	0.669325	1.71253e-06	2.05504e-05	4.68718
CD4TCM	-0.572997	9.02636e-05	0.00061895	3.20834
CD4TEM1	-0.568186	0.000106579	0.000639472	3.19418
CD4TEM2	-0.444474	0.00359793	0.0172701	1.76271
CD4TEM3	-0.245872	0.121248	0.264542	0.577505
CD4TEMRA	0.341046	0.0291012	0.10745	0.968792
gdT	0.284451	0.0714689	0.171525	0.765672
CD161gdTs	-0.742048	2.82231e-08	6.77354e-07	6.16918
CD57gdTs	0.0407256	0.800414	0.873179	0.0588967
NaivegdT	0.202579	0.203998	0.391676	0.407073
gdTCM	-0.587295	5.42372e-05	0.000433898	3.36261
gdTEM1	-0.114694	0.475196	0.633595	0.198189
gdTEM2	-0.32572	0.0376928	0.117139	0.931297
gdTEM3	-0.00969833	0.952012	0.952012	0.0213576
gdTEMRA	-0.0586108	0.715859	0.838078	0.0767154
DPT	0.266632	0.0919618	0.210198	0.677371
DNT	0.192306	0.228373	0.405996	0.391478
NKT	-0.0183854	0.909164	0.928508	0.0322143

## Sheet: Figure 1G
Sample_ID	Group	cGAdays	CD161_CD8_T_Cells
2_V1	Preterm	225	15.3
4_V1	Preterm	193	16.2
5_V1	Preterm	193	15.1
7_V1	Preterm	222	8.93
8_V1	Preterm	218	16
9_V1	Preterm	210	9.87
10_V1	Preterm	227	9.65
11_V1	Preterm	227	10.4
12_V1	Preterm	171	15.5
13_V1	Preterm	196	17.8
14_V1	Preterm	181	10.5
15_V1	Preterm	192	19.8
16_V1	Preterm	163	32.5
18_V1	Preterm	195	6.78
19_V1	Preterm	169	12.4
20_V1	Preterm	164	22.2
21_V1	Preterm	179	19.3
22_V1	Preterm	171	17.4
23_V1	Preterm	208	8.62
25_V1	Preterm	182	8.51
26_V1	Preterm	172	16.1
27_V1	Term	285	4.01
29_V1	Preterm	215	12.4
30_V1	Term	260	10.3
31_V1	Term	280	3.45
32_V1	Preterm	176	9.75
33_V1	Preterm	196	11.9
34_V1	Term	264	2.4
35_V1	Term	288	3.31
36_V2	Preterm	185	14.3
38_V1	Preterm	214	11.9
39_V1	Preterm	191	21.6
40_V1	Term	268	5.88
41_V1	Term	272	7.77
43_V1	Term	274	6.86
44_V1	Term	265	8.18
45_V1	Term	282	6.97
46_V1	Preterm	177	41.4
47_V1	Preterm	172	12.7
48_V1	Preterm	195	13
49_V1	Preterm	173	26.7

## Sheet: Figure 1H
Baby_ID	Group	PC1	PC2		Centroid_Group	Centroid_x	Centroid_y
P1	Preterm	-0.29152	0.548468		Preterm	1.28984	-0.66459
P2	Preterm	0.526944	2.92957		Term	-4.12748	2.12669
P4	Preterm	2.41681	-3.7267
P5	Preterm	3.15924	-0.764068
P6	Preterm	3.0367	-1.64964
P7	Preterm	-0.0242757	3.87507
P9	Preterm	9.55151	4.9248
P10	Preterm	0.932668	3.03351
P11	Preterm	4.45889	4.3951
P12	Preterm	-1.59371	-2.26777
P13	Preterm	-4.97778	0.556101
P15	Preterm	-5.40619	2.69096
P16	Preterm	2.58496	3.74556
P17	Preterm	6.70287	-1.75456
P18	Preterm	8.19845	3.2293
P19	Preterm	5.30923	-3.16871
P20	Preterm	-4.7561	-9.48717
P22	Preterm	0.575532	-0.874045
P23	Preterm	-5.55221	1.33926
P25	Preterm	-3.60741	1.24727
P26	Preterm	2.86285	-3.98149
P27	Term	-3.70985	5.0807
P28	Preterm	-2.56441	-2.48498
P29	Preterm	7.49116	-0.661922
P30	Term	-2.03861	3.81015
P31	Term	-0.892443	-2.10781
P32	Preterm	5.18903	1.9831
P33	Preterm	3.45613	-2.93262
P34	Term	-1.94523	0.676019
P35	Term	-4.90828	3.02013
P36	Preterm	-1.37075	-1.33452
P38	Preterm	5.91477	-1.03279
P39	Preterm	1.81619	-3.33011
P40	Term	-0.592811	0.84022
P41	Term	-7.15739	2.16805
P43	Term	0.364769	5.0763
P44	Term	-8.27355	2.01972
P45	Term	-12.1214	0.683409
P46	Preterm	-2.85489	-3.68097
P47	Preterm	-0.881179	-4.98096
P48	Preterm	2.54062	-1.84873
P49	Preterm	-1.56933	-5.80322

## Sheet: Figure 1I
Sample_1	Sample_2	Group	Distance
P2	P1	Preterm	2.51785
P4	P1	Preterm	5.06084
P5	P1	Preterm	3.69195
P6	P1	Preterm	3.98858
P7	P1	Preterm	3.33732
P9	P1	Preterm	10.7721
P10	P1	Preterm	2.77021
P11	P1	Preterm	6.11253
P12	P1	Preterm	3.10273
P13	P1	Preterm	4.68627
P15	P1	Preterm	5.54528
P16	P1	Preterm	4.30064
P17	P1	Preterm	7.3638
P18	P1	Preterm	8.90317
P19	P1	Preterm	6.72204
P20	P1	Preterm	10.9839
P22	P1	Preterm	1.66593
P23	P1	Preterm	5.3198
P25	P1	Preterm	3.38872
P26	P1	Preterm	5.52002
P28	P1	Preterm	3.79049
P29	P1	Preterm	7.87624
P32	P1	Preterm	5.66521
P33	P1	Preterm	5.11496
P36	P1	Preterm	2.17034
P38	P1	Preterm	6.40456
P39	P1	Preterm	4.41427
P46	P1	Preterm	4.94561
P47	P1	Preterm	5.56078
P48	P1	Preterm	3.71047
P49	P1	Preterm	6.47895
P1	P2	Preterm	2.51785
P4	P2	Preterm	6.91936
P5	P2	Preterm	4.53563
P6	P2	Preterm	5.22188
P7	P2	Preterm	1.09445
P9	P2	Preterm	9.24249
P10	P2	Preterm	0.418824
P11	P2	Preterm	4.19619
P12	P2	Preterm	5.61334
P13	P2	Preterm	5.99461
P15	P2	Preterm	5.93793
P16	P2	Preterm	2.21388
P17	P2	Preterm	7.75133
P18	P2	Preterm	7.67736
P19	P2	Preterm	7.74979
P20	P2	Preterm	13.4939
P22	P2	Preterm	3.80393
P23	P2	Preterm	6.28373
P25	P2	Preterm	4.46352
P26	P2	Preterm	7.29516
P28	P2	Preterm	6.23489
P29	P2	Preterm	7.83576
P32	P2	Preterm	4.75719
P33	P2	Preterm	6.55328
P36	P2	Preterm	4.66731
P38	P2	Preterm	6.68797
P39	P2	Preterm	6.39107
P46	P2	Preterm	7.42537
P47	P2	Preterm	8.03488
P48	P2	Preterm	5.18527
P49	P2	Preterm	8.98087
P1	P4	Preterm	5.06084
P2	P4	Preterm	6.91936
P5	P4	Preterm	3.05425
P6	P4	Preterm	2.1676
P7	P4	Preterm	7.9841
P9	P4	Preterm	11.2139
P10	P4	Preterm	6.92121
P11	P4	Preterm	8.3746
P12	P4	Preterm	4.26764
P13	P4	Preterm	8.54531
P15	P4	Preterm	10.1186
P16	P4	Preterm	7.47415
P17	P4	Preterm	4.71802
P18	P4	Preterm	9.04507
P19	P4	Preterm	2.94576
P20	P4	Preterm	9.19965
P22	P4	Preterm	3.39528
P23	P4	Preterm	9.44295
P25	P4	Preterm	7.81227
P26	P4	Preterm	0.513687
P28	P4	Preterm	5.13365
P29	P4	Preterm	5.92807
P32	P4	Preterm	6.34721
P33	P4	Preterm	1.30797
P36	P4	Preterm	4.47975
P38	P4	Preterm	4.41508
P39	P4	Preterm	0.719746
P46	P4	Preterm	5.2719
P47	P4	Preterm	3.52844
P48	P4	Preterm	1.88206
P49	P4	Preterm	4.49458
P1	P5	Preterm	3.69195
P2	P5	Preterm	4.53563
P4	P5	Preterm	3.05425
P6	P5	Preterm	0.894007
P7	P5	Preterm	5.6264
P9	P5	Preterm	8.55712
P10	P5	Preterm	4.40218
P11	P5	Preterm	5.32035
P12	P5	Preterm	4.98514
P13	P5	Preterm	8.24342
P15	P5	Preterm	9.23601
P16	P5	Preterm	4.54604
P17	P5	Preterm	3.67946
P18	P5	Preterm	6.42967
P19	P5	Preterm	3.22564
P20	P5	Preterm	11.779
P22	P5	Preterm	2.58604
P23	P5	Preterm	8.96177
P25	P5	Preterm	7.05925
P26	P5	Preterm	3.23105
P28	P5	Preterm	5.97676
P29	P5	Preterm	4.33313
P32	P5	Preterm	3.4157
P33	P5	Preterm	2.18878
P36	P5	Preterm	4.56577
P38	P5	Preterm	2.7686
P39	P5	Preterm	2.89626
P46	P5	Preterm	6.68417
P47	P5	Preterm	5.84013
P48	P5	Preterm	1.24867
P49	P5	Preterm	6.91031
P1	P6	Preterm	3.98858
P2	P6	Preterm	5.22188
P4	P6	Preterm	2.1676
P5	P6	Preterm	0.894007
P7	P6	Preterm	6.31601
P9	P6	Preterm	9.25558
P10	P6	Preterm	5.13408
P11	P6	Preterm	6.20979
P12	P6	Preterm	4.67149
P13	P6	Preterm	8.31248
P15	P6	Preterm	9.49333
P16	P6	Preterm	5.41407
P17	P6	Preterm	3.66767
P18	P6	Preterm	7.10265
P19	P6	Preterm	2.73349
P20	P6	Preterm	11.0524
P22	P6	Preterm	2.58049
P23	P6	Preterm	9.09412
P25	P6	Preterm	7.2482
P26	P6	Preterm	2.33833
P28	P6	Preterm	5.66306
P29	P6	Preterm	4.56265
P32	P6	Preterm	4.22247
P33	P6	Preterm	1.3498
P36	P6	Preterm	4.41871
P38	P6	Preterm	2.94342
P39	P6	Preterm	2.07693
P46	P6	Preterm	6.23195
P47	P6	Preterm	5.14272
P48	P6	Preterm	0.53454
P49	P6	Preterm	6.20224
P1	P7	Preterm	3.33732
P2	P7	Preterm	1.09445
P4	P7	Preterm	7.9841
P5	P7	Preterm	5.6264
P6	P7	Preterm	6.31601
P9	P7	Preterm	9.63315
P10	P7	Preterm	1.27435
P11	P7	Preterm	4.51323
P12	P7	Preterm	6.34016
P13	P7	Preterm	5.96262
P15	P7	Preterm	5.51064
P16	P7	Preterm	2.61245
P17	P7	Preterm	8.77196
P18	P7	Preterm	8.24805
P19	P7	Preterm	8.83522
P20	P7	Preterm	14.1753
P22	P7	Preterm	4.78684
P23	P7	Preterm	6.08182
P25	P7	Preterm	4.44344
P26	P7	Preterm	8.37025
P28	P7	Preterm	6.84855
P29	P7	Preterm	8.77873
P32	P7	Preterm	5.546
P33	P7	Preterm	7.64578
P36	P7	Preterm	5.38079
P38	P7	Preterm	7.7045
P39	P7	Preterm	7.43652
P46	P7	Preterm	8.06884
P47	P7	Preterm	8.89739
P48	P7	Preterm	6.27221
P49	P7	Preterm	9.80084
P1	P9	Preterm	10.7721
P2	P9	Preterm	9.24249
P4	P9	Preterm	11.2139
P5	P9	Preterm	8.55712
P6	P9	Preterm	9.25558
P7	P9	Preterm	9.63315
P10	P9	Preterm	8.82391
P11	P9	Preterm	5.12009
P12	P9	Preterm	13.2646
P13	P9	Preterm	15.1719
P15	P9	Preterm	15.1236
P16	P9	Preterm	7.06565
P17	P9	Preterm	7.26144
P18	P9	Preterm	2.16921
P19	P9	Preterm	9.13793
P20	P9	Preterm	20.3079
P22	P9	Preterm	10.6862
P23	P9	Preterm	15.5235
P25	P9	Preterm	13.6631
P26	P9	Preterm	11.1382
P28	P9	Preterm	14.2021
P29	P9	Preterm	5.95453
P32	P9	Preterm	5.26164
P33	P9	Preterm	9.94447
P36	P9	Preterm	12.5887
P38	P9	Preterm	6.97988
P39	P9	Preterm	11.3128
P46	P9	Preterm	15.0989
P47	P9	Preterm	14.3863
P48	P9	Preterm	9.74849
P49	P9	Preterm	15.452
P1	P10	Preterm	2.77021
P2	P10	Preterm	0.418824
P4	P10	Preterm	6.92121
P5	P10	Preterm	4.40218
P6	P10	Preterm	5.13408
P7	P10	Preterm	1.27435
P9	P10	Preterm	8.82391
P11	P10	Preterm	3.77998
P12	P10	Preterm	5.87249
P13	P10	Preterm	6.40866
P15	P10	Preterm	6.34811
P16	P10	Preterm	1.79919
P17	P10	Preterm	7.49806
P18	P10	Preterm	7.26842
P19	P10	Preterm	7.5909
P20	P10	Preterm	13.7524
P22	P10	Preterm	3.92384
P23	P10	Preterm	6.70255
P25	P10	Preterm	4.87882
P26	P10	Preterm	7.2757
P28	P10	Preterm	6.53324
P29	P10	Preterm	7.52795
P32	P10	Preterm	4.38405
P33	P10	Preterm	6.47785
P36	P10	Preterm	4.93816
P38	P10	Preterm	6.43087
P39	P10	Preterm	6.42465
P46	P10	Preterm	7.70907
P47	P10	Preterm	8.21716
P48	P10	Preterm	5.1402
P49	P10	Preterm	9.1841
P1	P11	Preterm	6.11253
P2	P11	Preterm	4.19619
P4	P11	Preterm	8.3746
P5	P11	Preterm	5.32035
P6	P11	Preterm	6.20979
P7	P11	Preterm	4.51323
P9	P11	Preterm	5.12009
P10	P11	Preterm	3.77998
P12	P11	Preterm	9.00155
P13	P11	Preterm	10.1877
P15	P11	Preterm	10.0112
P16	P11	Preterm	1.98331
P17	P11	Preterm	6.54628
P18	P11	Preterm	3.91706
P19	P11	Preterm	7.61146
P20	P11	Preterm	16.6623
P22	P11	Preterm	6.54557
P23	P11	Preterm	10.4671
P25	P11	Preterm	8.65876
P26	P11	Preterm	8.52729
P28	P11	Preterm	9.8317
P29	P11	Preterm	5.89645
P32	P11	Preterm	2.52009
P33	P11	Preterm	7.39601
P36	P11	Preterm	8.17395
P38	P11	Preterm	5.61975
P39	P11	Preterm	8.16473
P46	P11	Preterm	10.8956
P47	P11	Preterm	10.7901
P48	P11	Preterm	6.53186
P49	P11	Preterm	11.8467
P1	P12	Preterm	3.10273
P2	P12	Preterm	5.61334
P4	P12	Preterm	4.26764
P5	P12	Preterm	4.98514
P6	P12	Preterm	4.67149
P7	P12	Preterm	6.34016
P9	P12	Preterm	13.2646
P10	P12	Preterm	5.87249
P11	P12	Preterm	9.00155
P13	P12	Preterm	4.40752
P15	P12	Preterm	6.25492
P16	P12	Preterm	7.32267
P17	P12	Preterm	8.31245
P18	P12	Preterm	11.2296
P19	P12	Preterm	6.96149
P20	P12	Preterm	7.88165
P22	P12	Preterm	2.57839
P23	P12	Preterm	5.35541
P25	P12	Preterm	4.05099
P26	P12	Preterm	4.77471
P28	P12	Preterm	0.994702
P29	P12	Preterm	9.22571
P32	P12	Preterm	8.00472
P33	P12	Preterm	5.09342
P36	P12	Preterm	0.959514
P38	P12	Preterm	7.60937
P39	P12	Preterm	3.57155
P46	P12	Preterm	1.89413
P47	P12	Preterm	2.80519
P48	P12	Preterm	4.15552
P49	P12	Preterm	3.53553
P1	P13	Preterm	4.68627
P2	P13	Preterm	5.99461
P4	P13	Preterm	8.54531
P5	P13	Preterm	8.24342
P6	P13	Preterm	8.31248
P7	P13	Preterm	5.96262
P9	P13	Preterm	15.1719
P10	P13	Preterm	6.40866
P11	P13	Preterm	10.1877
P12	P13	Preterm	4.40752
P15	P13	Preterm	2.17742
P16	P13	Preterm	8.20779
P17	P13	Preterm	11.907
P18	P13	Preterm	13.4447
P19	P13	Preterm	10.9406
P20	P13	Preterm	10.0457
P22	P13	Preterm	5.73451
P23	P13	Preterm	0.971237
P25	P13	Preterm	1.53481
P26	P13	Preterm	9.05899
P28	P13	Preterm	3.88234
P29	P13	Preterm	12.5283
P32	P13	Preterm	10.2665
P33	P13	Preterm	9.127
P36	P13	Preterm	4.07248
P38	P13	Preterm	11.0078
P39	P13	Preterm	7.82692
P46	P13	Preterm	4.73914
P47	P13	Preterm	6.88776
P48	P13	Preterm	7.89364
P49	P13	Preterm	7.21516
P1	P15	Preterm	5.54528
P2	P15	Preterm	5.93793
P4	P15	Preterm	10.1186
P5	P15	Preterm	9.23601
P6	P15	Preterm	9.49333
P7	P15	Preterm	5.51064
P9	P15	Preterm	15.1236
P10	P15	Preterm	6.34811
P11	P15	Preterm	10.0112
P12	P15	Preterm	6.25492
P13	P15	Preterm	2.17742
P16	P15	Preterm	8.06044
P17	P15	Preterm	12.8993
P18	P15	Preterm	13.6153
P19	P15	Preterm	12.2129
P20	P15	Preterm	12.1955
P22	P15	Preterm	6.9635
P23	P15	Preterm	1.35957
P25	P15	Preterm	2.30648
P26	P15	Preterm	10.6254
P28	P15	Preterm	5.90476
P29	P15	Preterm	13.3261
P32	P15	Preterm	10.6188
P33	P15	Preterm	10.496
P36	P15	Preterm	5.69994
P38	P15	Preterm	11.9177
P39	P15	Preterm	9.40298
P46	P15	Preterm	6.86372
P47	P15	Preterm	8.90697
P48	P15	Preterm	9.15208
P49	P15	Preterm	9.32055
P1	P16	Preterm	4.30064
P2	P16	Preterm	2.21388
P4	P16	Preterm	7.47415
P5	P16	Preterm	4.54604
P6	P16	Preterm	5.41407
P7	P16	Preterm	2.61245
P9	P16	Preterm	7.06565
P10	P16	Preterm	1.79919
P11	P16	Preterm	1.98331
P12	P16	Preterm	7.32267
P13	P16	Preterm	8.20779
P15	P16	Preterm	8.06044
P17	P16	Preterm	6.87084
P18	P16	Preterm	5.63718
P19	P16	Preterm	7.4316
P20	P16	Preterm	15.1326
P22	P16	Preterm	5.03771
P23	P16	Preterm	8.48551
P25	P16	Preterm	6.67734
P26	P16	Preterm	7.73204
P28	P16	Preterm	8.08305
P29	P16	Preterm	6.5952
P32	P16	Preterm	3.14442
P33	P16	Preterm	6.73476
P36	P16	Preterm	6.43855
P38	P16	Preterm	5.8241
P39	P16	Preterm	7.1173
P46	P16	Preterm	9.20572
P47	P16	Preterm	9.38969
P48	P16	Preterm	5.59446
P49	P16	Preterm	10.4133
P1	P17	Preterm	7.3638
P2	P17	Preterm	7.75133
P4	P17	Preterm	4.71802
P5	P17	Preterm	3.67946
P6	P17	Preterm	3.66767
P7	P17	Preterm	8.77196
P9	P17	Preterm	7.26144
P10	P17	Preterm	7.49806
P11	P17	Preterm	6.54628
P12	P17	Preterm	8.31245
P13	P17	Preterm	11.907
P15	P17	Preterm	12.8993
P16	P17	Preterm	6.87084
P18	P17	Preterm	5.20342
P19	P17	Preterm	1.98547
P20	P17	Preterm	13.8239
P22	P17	Preterm	6.19029
P23	P17	Preterm	12.6396
P25	P17	Preterm	10.7384
P26	P17	Preterm	4.43903
P28	P17	Preterm	9.29602
P29	P17	Preterm	1.34731
P32	P17	Preterm	4.0326
P33	P17	Preterm	3.45386
P36	P17	Preterm	8.08455
P38	P17	Preterm	1.06867
P39	P17	Preterm	5.1344
P46	P17	Preterm	9.74997
P47	P17	Preterm	8.24182
P48	P17	Preterm	4.16332
P49	P17	Preterm	9.20984
P1	P18	Preterm	8.90317
P2	P18	Preterm	7.67736
P4	P18	Preterm	9.04507
P5	P18	Preterm	6.42967
P6	P18	Preterm	7.10265
P7	P18	Preterm	8.24805
P9	P18	Preterm	2.16921
P10	P18	Preterm	7.26842
P11	P18	Preterm	3.91706
P12	P18	Preterm	11.2296
P13	P18	Preterm	13.4447
P15	P18	Preterm	13.6153
P16	P18	Preterm	5.63718
P17	P18	Preterm	5.20342
P19	P18	Preterm	7.02012
P20	P18	Preterm	18.1529
P22	P18	Preterm	8.65715
P23	P18	Preterm	13.88
P25	P18	Preterm	11.9711
P26	P18	Preterm	8.97018
P28	P18	Preterm	12.1857
P29	P18	Preterm	3.95498
P32	P18	Preterm	3.25724
P33	P18	Preterm	7.77552
P36	P18	Preterm	10.6018
P38	P18	Preterm	4.83535
P39	P18	Preterm	9.152
P46	P18	Preterm	13.0357
P47	P18	Preterm	12.2412
P48	P18	Preterm	7.60245
P49	P18	Preterm	13.304
P1	P19	Preterm	6.72204
P2	P19	Preterm	7.74979
P4	P19	Preterm	2.94576
P5	P19	Preterm	3.22564
P6	P19	Preterm	2.73349
P7	P19	Preterm	8.83522
P9	P19	Preterm	9.13793
P10	P19	Preterm	7.5909
P11	P19	Preterm	7.61146
P12	P19	Preterm	6.96149
P13	P19	Preterm	10.9406
P15	P19	Preterm	12.2129
P16	P19	Preterm	7.4316
P17	P19	Preterm	1.98547
P18	P19	Preterm	7.02012
P20	P19	Preterm	11.8842
P22	P19	Preterm	5.26055
P23	P19	Preterm	11.7598
P25	P19	Preterm	9.95024
P26	P19	Preterm	2.57786
P28	P19	Preterm	7.90327
P29	P19	Preterm	3.32337
P32	P19	Preterm	5.15321
P33	P19	Preterm	1.86808
P36	P19	Preterm	6.92723
P38	P19	Preterm	2.2201
P39	P19	Preterm	3.49677
P46	P19	Preterm	8.18018
P47	P19	Preterm	6.45023
P48	P19	Preterm	3.06717
P49	P19	Preterm	7.36582
P1	P20	Preterm	10.9839
P2	P20	Preterm	13.4939
P4	P20	Preterm	9.19965
P5	P20	Preterm	11.779
P6	P20	Preterm	11.0524
P7	P20	Preterm	14.1753
P9	P20	Preterm	20.3079
P10	P20	Preterm	13.7524
P11	P20	Preterm	16.6623
P12	P20	Preterm	7.88165
P13	P20	Preterm	10.0457
P15	P20	Preterm	12.1955
P16	P20	Preterm	15.1326
P17	P20	Preterm	13.8239
P18	P20	Preterm	18.1529
P19	P20	Preterm	11.8842
P22	P20	Preterm	10.1298
P23	P20	Preterm	10.8557
P25	P20	Preterm	10.7957
P26	P20	Preterm	9.40005
P28	P20	Preterm	7.33717
P29	P20	Preterm	15.0957
P32	P20	Preterm	15.1813
P33	P20	Preterm	10.5073
P36	P20	Preterm	8.82758
P38	P20	Preterm	13.6141
P39	P20	Preterm	9.0058
P46	P20	Preterm	6.10954
P47	P20	Preterm	5.94314
P48	P20	Preterm	10.5635
P49	P20	Preterm	4.87103
P1	P22	Preterm	1.66593
P2	P22	Preterm	3.80393
P4	P22	Preterm	3.39528
P5	P22	Preterm	2.58604
P6	P22	Preterm	2.58049
P7	P22	Preterm	4.78684
P9	P22	Preterm	10.6862
P10	P22	Preterm	3.92384
P11	P22	Preterm	6.54557
P12	P22	Preterm	2.57839
P13	P22	Preterm	5.73451
P15	P22	Preterm	6.9635
P16	P22	Preterm	5.03771
P17	P22	Preterm	6.19029
P18	P22	Preterm	8.65715
P19	P22	Preterm	5.26055
P20	P22	Preterm	10.1298
P23	P22	Preterm	6.51521
P25	P22	Preterm	4.69009
P26	P22	Preterm	3.85851
P28	P22	Preterm	3.52907
P29	P22	Preterm	6.91888
P32	P22	Preterm	5.42657
P33	P22	Preterm	3.54056
P36	P22	Preterm	2.00002
P38	P22	Preterm	5.34159
P39	P22	Preterm	2.75163
P46	P22	Preterm	4.43245
P47	P22	Preterm	4.35761
P48	P22	Preterm	2.19353
P49	P22	Preterm	5.37561
P1	P23	Preterm	5.3198
P2	P23	Preterm	6.28373
P4	P23	Preterm	9.44295
P5	P23	Preterm	8.96177
P6	P23	Preterm	9.09412
P7	P23	Preterm	6.08182
P9	P23	Preterm	15.5235
P10	P23	Preterm	6.70255
P11	P23	Preterm	10.4671
P12	P23	Preterm	5.35541
P13	P23	Preterm	0.971237
P15	P23	Preterm	1.35957
P16	P23	Preterm	8.48551
P17	P23	Preterm	12.6396
P18	P23	Preterm	13.88
P19	P23	Preterm	11.7598
P20	P23	Preterm	10.8557
P22	P23	Preterm	6.51521
P25	P23	Preterm	1.94698
P26	P23	Preterm	9.95609
P28	P23	Preterm	4.85302
P29	P23	Preterm	13.196
P32	P23	Preterm	10.7605
P33	P23	Preterm	9.96992
P36	P23	Preterm	4.96323
P38	P23	Preterm	11.7097
P39	P23	Preterm	8.72332
P46	P23	Preterm	5.69897
P47	P23	Preterm	7.85899
P48	P23	Preterm	8.69812
P49	P23	Preterm	8.17791
P1	P25	Preterm	3.38872
P2	P25	Preterm	4.46352
P4	P25	Preterm	7.81227
P5	P25	Preterm	7.05925
P6	P25	Preterm	7.2482
P7	P25	Preterm	4.44344
P9	P25	Preterm	13.6631
P10	P25	Preterm	4.87882
P11	P25	Preterm	8.65876
P12	P25	Preterm	4.05099
P13	P25	Preterm	1.53481
P15	P25	Preterm	2.30648
P16	P25	Preterm	6.67734
P17	P25	Preterm	10.7384
P18	P25	Preterm	11.9711
P19	P25	Preterm	9.95024
P20	P25	Preterm	10.7957
P22	P25	Preterm	4.69009
P23	P25	Preterm	1.94698
P26	P25	Preterm	8.31891
P28	P25	Preterm	3.87525
P29	P25	Preterm	11.2616
P32	P25	Preterm	8.82716
P33	P25	Preterm	8.20763
P36	P25	Preterm	3.41589
P38	P25	Preterm	9.79135
P39	P25	Preterm	7.09703
P46	P25	Preterm	4.98537
P47	P25	Preterm	6.79877
P48	P25	Preterm	6.88357
P49	P25	Preterm	7.33916
P1	P26	Preterm	5.52002
P2	P26	Preterm	7.29516
P4	P26	Preterm	0.513687
P5	P26	Preterm	3.23105
P6	P26	Preterm	2.33833
P7	P26	Preterm	8.37025
P9	P26	Preterm	11.1382
P10	P26	Preterm	7.2757
P11	P26	Preterm	8.52729
P12	P26	Preterm	4.77471
P13	P26	Preterm	9.05899
P15	P26	Preterm	10.6254
P16	P26	Preterm	7.73204
P17	P26	Preterm	4.43903
P18	P26	Preterm	8.97018
P19	P26	Preterm	2.57786
P20	P26	Preterm	9.40005
P22	P26	Preterm	3.85851
P23	P26	Preterm	9.95609
P25	P26	Preterm	8.31891
P28	P26	Preterm	5.6298
P29	P26	Preterm	5.69568
P32	P26	Preterm	6.40215
P33	P26	Preterm	1.20504
P36	P26	Preterm	4.99298
P38	P26	Preterm	4.24371
P39	P26	Preterm	1.23281
P46	P26	Preterm	5.72564
P47	P26	Preterm	3.87514
P48	P26	Preterm	2.15697
P49	P26	Preterm	4.79197
P30	P27	Term	2.09936
P31	P27	Term	7.72091
P34	P27	Term	4.74501
P35	P27	Term	2.38373
P40	P27	Term	5.26285
P41	P27	Term	4.51321
P43	P27	Term	4.07462
P44	P27	Term	5.49517
P45	P27	Term	9.49158
P1	P28	Preterm	3.79049
P2	P28	Preterm	6.23489
P4	P28	Preterm	5.13365
P5	P28	Preterm	5.97676
P6	P28	Preterm	5.66306
P7	P28	Preterm	6.84855
P9	P28	Preterm	14.2021
P10	P28	Preterm	6.53324
P11	P28	Preterm	9.8317
P12	P28	Preterm	0.994702
P13	P28	Preterm	3.88234
P15	P28	Preterm	5.90476
P16	P28	Preterm	8.08305
P17	P28	Preterm	9.29602
P18	P28	Preterm	12.1857
P19	P28	Preterm	7.90327
P20	P28	Preterm	7.33717
P22	P28	Preterm	3.52907
P23	P28	Preterm	4.85302
P25	P28	Preterm	3.87525
P26	P28	Preterm	5.6298
P29	P28	Preterm	10.2195
P32	P28	Preterm	8.94872
P33	P28	Preterm	6.03716
P36	P28	Preterm	1.65782
P38	P28	Preterm	8.60263
P39	P28	Preterm	4.46137
P46	P28	Preterm	1.23076
P47	P28	Preterm	3.01051
P48	P28	Preterm	5.14453
P49	P28	Preterm	3.46423
P1	P29	Preterm	7.87624
P2	P29	Preterm	7.83576
P4	P29	Preterm	5.92807
P5	P29	Preterm	4.33313
P6	P29	Preterm	4.56265
P7	P29	Preterm	8.77873
P9	P29	Preterm	5.95453
P10	P29	Preterm	7.52795
P11	P29	Preterm	5.89645
P12	P29	Preterm	9.22571
P13	P29	Preterm	12.5283
P15	P29	Preterm	13.3261
P16	P29	Preterm	6.5952
P17	P29	Preterm	1.34731
P18	P29	Preterm	3.95498
P19	P29	Preterm	3.32337
P20	P29	Preterm	15.0957
P22	P29	Preterm	6.91888
P23	P29	Preterm	13.196
P25	P29	Preterm	11.2616
P26	P29	Preterm	5.69568
P28	P29	Preterm	10.2195
P32	P29	Preterm	3.50656
P33	P29	Preterm	4.63007
P36	P29	Preterm	8.88741
P38	P29	Preterm	1.61943
P39	P29	Preterm	6.27093
P46	P29	Preterm	10.7775
P47	P29	Preterm	9.42073
P48	P29	Preterm	5.09081
P49	P29	Preterm	10.4176
P27	P30	Term	2.09936
P31	P30	Term	6.02793
P34	P30	Term	3.13553
P35	P30	Term	2.97643
P40	P30	Term	3.30316
P41	P30	Term	5.37572
P43	P30	Term	2.7165
P44	P30	Term	6.48692
P45	P30	Term	10.5565
P27	P31	Term	7.72091
P30	P31	Term	6.02793
P34	P31	Term	2.97625
P35	P31	Term	6.51327
P40	P31	Term	2.96322
P41	P31	Term	7.58502
P43	P31	Term	7.29329
P44	P31	Term	8.45678
P45	P31	Term	11.5707
P1	P32	Preterm	5.66521
P2	P32	Preterm	4.75719
P4	P32	Preterm	6.34721
P5	P32	Preterm	3.4157
P6	P32	Preterm	4.22247
P7	P32	Preterm	5.546
P9	P32	Preterm	5.26164
P10	P32	Preterm	4.38405
P11	P32	Preterm	2.52009
P12	P32	Preterm	8.00472
P13	P32	Preterm	10.2665
P15	P32	Preterm	10.6188
P16	P32	Preterm	3.14442
P17	P32	Preterm	4.0326
P18	P32	Preterm	3.25724
P19	P32	Preterm	5.15321
P20	P32	Preterm	15.1813
P22	P32	Preterm	5.42657
P23	P32	Preterm	10.7605
P25	P32	Preterm	8.82716
P26	P32	Preterm	6.40215
P28	P32	Preterm	8.94872
P29	P32	Preterm	3.50656
P33	P32	Preterm	5.21222
P36	P32	Preterm	7.35101
P38	P32	Preterm	3.10198
P39	P32	Preterm	6.29335
P46	P32	Preterm	9.83801
P47	P32	Preterm	9.23827
P48	P32	Preterm	4.658
P49	P32	Preterm	10.3103
P1	P33	Preterm	5.11496
P2	P33	Preterm	6.55328
P4	P33	Preterm	1.30797
P5	P33	Preterm	2.18878
P6	P33	Preterm	1.3498
P7	P33	Preterm	7.64578
P9	P33	Preterm	9.94447
P10	P33	Preterm	6.47785
P11	P33	Preterm	7.39601
P12	P33	Preterm	5.09342
P13	P33	Preterm	9.127
P15	P33	Preterm	10.496
P16	P33	Preterm	6.73476
P17	P33	Preterm	3.45386
P18	P33	Preterm	7.77552
P19	P33	Preterm	1.86808
P20	P33	Preterm	10.5073
P22	P33	Preterm	3.54056
P23	P33	Preterm	9.96992
P25	P33	Preterm	8.20763
P26	P33	Preterm	1.20504
P28	P33	Preterm	6.03716
P29	P33	Preterm	4.63007
P32	P33	Preterm	5.21222
P36	P33	Preterm	5.08456
P38	P33	Preterm	3.10713
P39	P33	Preterm	1.68743
P46	P33	Preterm	6.35524
P47	P33	Preterm	4.79666
P48	P33	Preterm	1.4188
P49	P33	Preterm	5.78754
P27	P34	Term	4.74501
P30	P34	Term	3.13553
P31	P34	Term	2.97625
P35	P34	Term	3.77817
P40	P34	Term	1.36235
P41	P34	Term	5.42151
P43	P34	Term	4.96977
P44	P34	Term	6.4694
P45	P34	Term	10.1762
P27	P35	Term	2.38373
P30	P35	Term	2.97643
P31	P35	Term	6.51327
P34	P35	Term	3.77817
P40	P35	Term	4.8348
P41	P35	Term	2.4051
P43	P35	Term	5.65976
P44	P35	Term	3.51082
P45	P35	Term	7.58216
P1	P36	Preterm	2.17034
P2	P36	Preterm	4.66731
P4	P36	Preterm	4.47975
P5	P36	Preterm	4.56577
P6	P36	Preterm	4.41871
P7	P36	Preterm	5.38079
P9	P36	Preterm	12.5887
P10	P36	Preterm	4.93816
P11	P36	Preterm	8.17395
P12	P36	Preterm	0.959514
P13	P36	Preterm	4.07248
P15	P36	Preterm	5.69994
P16	P36	Preterm	6.43855
P17	P36	Preterm	8.08455
P18	P36	Preterm	10.6018
P19	P36	Preterm	6.92723
P20	P36	Preterm	8.82758
P22	P36	Preterm	2.00002
P23	P36	Preterm	4.96323
P25	P36	Preterm	3.41589
P26	P36	Preterm	4.99298
P28	P36	Preterm	1.65782
P29	P36	Preterm	8.88741
P32	P36	Preterm	7.35101
P33	P36	Preterm	5.08456
P38	P36	Preterm	7.29177
P39	P36	Preterm	3.76018
P46	P36	Preterm	2.77642
P47	P36	Preterm	3.67916
P48	P36	Preterm	3.94503
P49	P36	Preterm	4.47311
P1	P38	Preterm	6.40456
P2	P38	Preterm	6.68797
P4	P38	Preterm	4.41508
P5	P38	Preterm	2.7686
P6	P38	Preterm	2.94342
P7	P38	Preterm	7.7045
P9	P38	Preterm	6.97988
P10	P38	Preterm	6.43087
P11	P38	Preterm	5.61975
P12	P38	Preterm	7.60937
P13	P38	Preterm	11.0078
P15	P38	Preterm	11.9177
P16	P38	Preterm	5.8241
P17	P38	Preterm	1.06867
P18	P38	Preterm	4.83535
P19	P38	Preterm	2.2201
P20	P38	Preterm	13.6141
P22	P38	Preterm	5.34159
P23	P38	Preterm	11.7097
P25	P38	Preterm	9.79135
P26	P38	Preterm	4.24371
P28	P38	Preterm	8.60263
P29	P38	Preterm	1.61943
P32	P38	Preterm	3.10198
P33	P38	Preterm	3.10713
P36	P38	Preterm	7.29177
P39	P38	Preterm	4.69851
P46	P38	Preterm	9.16077
P47	P38	Preterm	7.85958
P48	P38	Preterm	3.4714
P49	P38	Preterm	8.87518
P1	P39	Preterm	4.41427
P2	P39	Preterm	6.39107
P4	P39	Preterm	0.719746
P5	P39	Preterm	2.89626
P6	P39	Preterm	2.07693
P7	P39	Preterm	7.43652
P9	P39	Preterm	11.3128
P10	P39	Preterm	6.42465
P11	P39	Preterm	8.16473
P12	P39	Preterm	3.57155
P13	P39	Preterm	7.82692
P15	P39	Preterm	9.40298
P16	P39	Preterm	7.1173
P17	P39	Preterm	5.1344
P18	P39	Preterm	9.152
P19	P39	Preterm	3.49677
P20	P39	Preterm	9.0058
P22	P39	Preterm	2.75163
P23	P39	Preterm	8.72332
P25	P39	Preterm	7.09703
P26	P39	Preterm	1.23281
P28	P39	Preterm	4.46137
P29	P39	Preterm	6.27093
P32	P39	Preterm	6.29335
P33	P39	Preterm	1.68743
P36	P39	Preterm	3.76018
P38	P39	Preterm	4.69851
P46	P39	Preterm	4.68424
P47	P39	Preterm	3.16245
P48	P39	Preterm	1.64903
P49	P39	Preterm	4.19262
P27	P40	Term	5.26285
P30	P40	Term	3.30316
P31	P40	Term	2.96322
P34	P40	Term	1.36235
P35	P40	Term	4.8348
P41	P40	Term	6.69752
P43	P40	Term	4.34297
P44	P40	Term	7.77077
P45	P40	Term	11.5296
P27	P41	Term	4.51321
P30	P41	Term	5.37572
P31	P41	Term	7.58502
P34	P41	Term	5.42151
P35	P41	Term	2.4051
P40	P41	Term	6.69752
P43	P41	Term	8.06479
P44	P41	Term	1.12597
P45	P41	Term	5.18126
P27	P43	Term	4.07462
P30	P43	Term	2.7165
P31	P43	Term	7.29329
P34	P43	Term	4.96977
P35	P43	Term	5.65976
P40	P43	Term	4.34297
P41	P43	Term	8.06479
P44	P43	Term	9.16314
P45	P43	Term	13.2364
P27	P44	Term	5.49517
P30	P44	Term	6.48692
P31	P44	Term	8.45678
P34	P44	Term	6.4694
P35	P44	Term	3.51082
P40	P44	Term	7.77077
P41	P44	Term	1.12597
P43	P44	Term	9.16314
P45	P44	Term	4.07328
P27	P45	Term	9.49158
P30	P45	Term	10.5565
P31	P45	Term	11.5707
P34	P45	Term	10.1762
P35	P45	Term	7.58216
P40	P45	Term	11.5296
P41	P45	Term	5.18126
P43	P45	Term	13.2364
P44	P45	Term	4.07328
P1	P46	Preterm	4.94561
P2	P46	Preterm	7.42537
P4	P46	Preterm	5.2719
P5	P46	Preterm	6.68417
P6	P46	Preterm	6.23195
P7	P46	Preterm	8.06884
P9	P46	Preterm	15.0989
P10	P46	Preterm	7.70907
P11	P46	Preterm	10.8956
P12	P46	Preterm	1.89413
P13	P46	Preterm	4.73914
P15	P46	Preterm	6.86372
P16	P46	Preterm	9.20572
P17	P46	Preterm	9.74997
P18	P46	Preterm	13.0357
P19	P46	Preterm	8.18018
P20	P46	Preterm	6.10954
P22	P46	Preterm	4.43245
P23	P46	Preterm	5.69897
P25	P46	Preterm	4.98537
P26	P46	Preterm	5.72564
P28	P46	Preterm	1.23076
P29	P46	Preterm	10.7775
P32	P46	Preterm	9.83801
P33	P46	Preterm	6.35524
P36	P46	Preterm	2.77642
P38	P46	Preterm	9.16077
P39	P46	Preterm	4.68424
P47	P46	Preterm	2.36337
P48	P46	Preterm	5.69813
P49	P46	Preterm	2.48125
P1	P47	Preterm	5.56078
P2	P47	Preterm	8.03488
P4	P47	Preterm	3.52844
P5	P47	Preterm	5.84013
P6	P47	Preterm	5.14272
P7	P47	Preterm	8.89739
P9	P47	Preterm	14.3863
P10	P47	Preterm	8.21716
P11	P47	Preterm	10.7901
P12	P47	Preterm	2.80519
P13	P47	Preterm	6.88776
P15	P47	Preterm	8.90697
P16	P47	Preterm	9.38969
P17	P47	Preterm	8.24182
P18	P47	Preterm	12.2412
P19	P47	Preterm	6.45023
P20	P47	Preterm	5.94314
P22	P47	Preterm	4.35761
P23	P47	Preterm	7.85899
P25	P47	Preterm	6.79877
P26	P47	Preterm	3.87514
P28	P47	Preterm	3.01051
P29	P47	Preterm	9.42073
P32	P47	Preterm	9.23827
P33	P47	Preterm	4.79666
P36	P47	Preterm	3.67916
P38	P47	Preterm	7.85958
P39	P47	Preterm	3.16245
P46	P47	Preterm	2.36337
P48	P47	Preterm	4.63892
P49	P47	Preterm	1.07222
P1	P48	Preterm	3.71047
P2	P48	Preterm	5.18527
P4	P48	Preterm	1.88206
P5	P48	Preterm	1.24867
P6	P48	Preterm	0.53454
P7	P48	Preterm	6.27221
P9	P48	Preterm	9.74849
P10	P48	Preterm	5.1402
P11	P48	Preterm	6.53186
P12	P48	Preterm	4.15552
P13	P48	Preterm	7.89364
P15	P48	Preterm	9.15208
P16	P48	Preterm	5.59446
P17	P48	Preterm	4.16332
P18	P48	Preterm	7.60245
P19	P48	Preterm	3.06717
P20	P48	Preterm	10.5635
P22	P48	Preterm	2.19353
P23	P48	Preterm	8.69812
P25	P48	Preterm	6.88357
P26	P48	Preterm	2.15697
P28	P48	Preterm	5.14453
P29	P48	Preterm	5.09081
P32	P48	Preterm	4.658
P33	P48	Preterm	1.4188
P36	P48	Preterm	3.94503
P38	P48	Preterm	3.4714
P39	P48	Preterm	1.64903
P46	P48	Preterm	5.69813
P47	P48	Preterm	4.63892
P49	P48	Preterm	5.70349
P1	P49	Preterm	6.47895
P2	P49	Preterm	8.98087
P4	P49	Preterm	4.49458
P5	P49	Preterm	6.91031
P6	P49	Preterm	6.20224
P7	P49	Preterm	9.80084
P9	P49	Preterm	15.452
P10	P49	Preterm	9.1841
P11	P49	Preterm	11.8467
P12	P49	Preterm	3.53553
P13	P49	Preterm	7.21516
P15	P49	Preterm	9.32055
P16	P49	Preterm	10.4133
P17	P49	Preterm	9.20984
P18	P49	Preterm	13.304
P19	P49	Preterm	7.36582
P20	P49	Preterm	4.87103
P22	P49	Preterm	5.37561
P23	P49	Preterm	8.17791
P25	P49	Preterm	7.33916
P26	P49	Preterm	4.79197
P28	P49	Preterm	3.46423
P29	P49	Preterm	10.4176
P32	P49	Preterm	10.3103
P33	P49	Preterm	5.78754
P36	P49	Preterm	4.47311
P38	P49	Preterm	8.87518
P39	P49	Preterm	4.19262
P46	P49	Preterm	2.48125
P47	P49	Preterm	1.07222
P48	P49	Preterm	5.70349

## Sheet: Figure 1J
Cytokine	spearman_r	p_value	adj_p_value	log_adj_p_value
IL8	0.194537	0.217005	0.393322	0.405251
VEGFA	0.110481	0.4861	0.579324	0.237078
CD8A	0.20629	0.189954	0.35926	0.444591
MCP3	0.161222	0.307728	0.476907	0.321566
GDNF	-0.206371	0.189776	0.35926	0.444591
CDCP1	0.0803275	0.613075	0.692695	0.159458
CD244	-0.0192105	0.903887	0.937841	0.0278706
IL7	0.43098	0.00438067	0.0224187	1.64939
OPG	0.165518	0.294843	0.476907	0.321566
LAP_TGFbeta1	0.278917	0.0736593	0.200261	0.698403
uPA	0.117776	0.457584	0.568712	0.245108
IL6	-0.00859204	0.956933	0.96806	0.0140979
IL17C	-0.287671	0.0647001	0.18763	0.726697
MCP1	0.0574694	0.717723	0.790404	0.102151
IL17A	-0.187809	0.233636	0.414824	0.382136
CXCL11	0.183189	0.245548	0.418877	0.377914
AXIN1	-0.124909	0.4306	0.54293	0.265256
TRAIL	0.467456	0.00180066	0.0111898	1.95118
IL20RA	-0.000486342	0.997561	0.997561	0.0010605
CXCL9	0.472319	0.00158747	0.0111898	1.95118
CST5	0.344573	0.0254419	0.0819796	1.08629
IL1alpha	0.706898	1.67318e-07	7.27834e-06	5.13797
OSM	0.243657	0.119954	0.267591	0.572529
IL2	0.0224528	0.887762	0.937841	0.0278706
CXCL1	0.203372	0.196435	0.363614	0.439359
TSLP	0.0449866	0.77726	0.84527	0.0730044
CCL4	0.536192	0.000252231	0.00243824	2.61292
CD6	0.364675	0.0175747	0.0664783	1.17732
SCF	0.0669531	0.673548	0.751265	0.124207
IL18	0.0086731	0.956527	0.96806	0.0140979
SLAMF1	-0.0285321	0.857651	0.921181	0.0356551
TGFalpha	0.0844614	0.594861	0.680959	0.166879
MCP4	0.417606	0.00592872	0.0286555	1.54279
CCL11	0.629489	7.97413e-06	0.00013875	3.85777
TNFSF14	0.260274	0.0959739	0.237163	0.624952
FGF23	-0.588474	4.1519e-05	0.000516022	3.28733
IL10RA	0.148902	0.346637	0.507256	0.294772
FGF5	-0.367756	0.0165733	0.0655398	1.18349
MMP1	-0.138607	0.381353	0.51614	0.287233
LIFR	-0.468509	0.00175244	0.0111898	1.95118
FGF21	0.812434	6.47959e-11	5.63724e-09	8.24893
CCL19	0.405528	0.00771344	0.0335535	1.47426
IL15RA	-0.265948	0.0886926	0.226949	0.644072
IL10RB	-0.384372	0.0119635	0.0495629	1.30484
IL22_RA1	-0.618627	1.26278e-05	0.000183103	3.73731
IL18R1	-0.137229	0.38615	0.51614	0.287233
PDL1	-0.10432	0.51088	0.600629	0.221393
CXCL5	0.410797	0.00688483	0.0315253	1.50134
RANKL	0.15798	0.317687	0.476907	0.321566
HGF	-0.141769	0.37048	0.51614	0.287233
IL12B	0.358191	0.0198505	0.0719581	1.14292
MMP10	-0.210181	0.181549	0.358973	0.444939
IL10	-0.326579	0.0347843	0.10808	0.966255
TNF	0.269514	0.0843397	0.22235	0.652962
CCL23	0.142174	0.3691	0.51614	0.287233
CD5	0.12653	0.424593	0.54293	0.265256
CCL3	0.222015	0.157624	0.326508	0.486107
Flt3L	0.133744	0.398443	0.517381	0.28619
CXCL6	0.451974	0.00265734	0.0144493	1.84015
CXCL10	-0.135689	0.391554	0.51614	0.287233
f4EBP1	0.252655	0.106465	0.250337	0.601475
IL20	0.101808	0.521167	0.604554	0.218565
SIRT2	0.284834	0.0675034	0.189445	0.722517
CCL28	0.698954	2.62892e-07	7.62388e-06	5.11782
DNER	-0.159115	0.314178	0.476907	0.321566
ENRAGE	0.157899	0.317938	0.476907	0.321566
CD40	-0.516981	0.000455726	0.00396482	2.40178
IL33	-0.218773	0.163937	0.331687	0.479271
IFNgamma	0.463565	0.00198905	0.0115365	1.93793
FGF19	-0.690038	4.29216e-07	9.33544e-06	5.02987
IL4	0.147929	0.349832	0.507256	0.294772
LIF	0.548351	0.000170242	0.00185138	2.73251
NRTN	-0.258653	0.0981366	0.237163	0.624952
MCP2	0.161222	0.307728	0.476907	0.321566
CASP8	0.172165	0.275603	0.461104	0.336201
CCL25	-0.493961	0.000885571	0.00700406	2.15465
CX3CL1	0.355516	0.0208588	0.0725888	1.13913
TNFRSF9	0.350896	0.0227016	0.0759629	1.1194
NT3	0.236281	0.131942	0.286974	0.542158
TWEAK	0.231904	0.139465	0.295939	0.528798
CCL20	-0.243982	0.119447	0.267591	0.572529
ST1A1	0.113642	0.473631	0.574224	0.240919
STAMBP	0.185377	0.239856	0.417349	0.379501
IL5	-0.113237	0.47522	0.574224	0.240919
ADA	0.0188863	0.905502	0.937841	0.0278706
TNFB	0.135933	0.390698	0.51614	0.287233
CSF1	0.310854	0.045101	0.135303	0.868693

## Sheet: Figure 1K
Sample_ID	Group	cGAdays	FGF21
1_V1	Preterm	225	6.08931
2_V1	Preterm	225	6.66337
4_V1	Preterm	193	1.13104
5_V1	Preterm	193	0.45154
6_V1	Preterm	197	0.67371
7_V1	Preterm	220	1.86746
9_V1	Preterm	210	0.80399
10_V1	Preterm	227	1.40872
11_V1	Preterm	227	1.93783
12_V1	Preterm	171	0.94253
13_V1	Preterm	196	1.49872
15_V1	Preterm	192	1.07297
16_V1	Preterm	163	-0.00405
17_V1	Preterm	170	0.15534
18_V1	Preterm	195	-0.0313
19_V1	Preterm	169	0.93214
20_V1	Preterm	164	0.74322
22_V1	Preterm	171	0.54389
23_V1	Preterm	208	2.86046
25_V1	Preterm	182	0.6207
26_V1	Preterm	172	0.39822
27_V1	Term	285	8.48691
28_V1	Preterm	215	10.6061
29_V1	Preterm	215	2.07227
30_V1	Term	260	3.04905
31_V1	Term	280	4.57366
32_V1	Preterm	176	0.64297
33_V1	Preterm	196	2.05585
34_V1	Term	264	7.92711
35_V1	Term	288	9.36107
36_V2	Preterm	185	2.21269
38_V1	Preterm	214	1.22378
39_V1	Preterm	191	0.4438
40_V1	Term	268	7.76865
41_V1	Term	272	4.8569
43_V1	Term	274	6.4568
44_V1	Term	265	5.33354
45_V1	Term	282	8.13746
46_V1	Preterm	177	0.88396
47_V1	Preterm	172	1.25254
48_V1	Preterm	195	0.81725
49_V1	Preterm	173	0.64482

## Sheet: Figure S2A
Sample_Vol	Neutrophils	Eosinophils	CD4_Tcells
40	24.1	0.409	11.3
40	61.5	1.14	17.9
50	9.63	0.469	51.3
50	42.7	0.0897	9.96
50	56.1	1.47	10.1
50	45	0.157	15.1
50	48.5	5.7	20.5
55	60.6	2.51	6.25
60	35.5	0.521	19
60	19.5	0.319	33.5
60	58.7	1.48	7.28
60	41	1.61	21.3
60	30.7	1.95	26.4
60	48.4	2.31	16.2
60	18.3	0.452	25
70	19.2	0.543	28.3
70	49.2	3.14	10.3
75	44.9	1.35	17.4
75	37.5	0.29	29.2
75	64.1	0.669	3.97
80	68.4	4.62	5.76
80	53.6	0.395	7.19
85	29.9	2.64	8.42
90	39.7	1.68	13.4
90	8.53	0.466	57.2
90	30.4	1.91	23.7
90	29.7	0.345	20.7
90	21.6	2.58	28.6
90	20	1.91	19.8
95	39.2	0.115	21.9
95	31.7	8.06	21.2
95	46.7	0.738	10.1
100	27.5	0.209	27.9
100	59.8	9.31	10.1
100	16.5	5.58	24.1
100	49.1	6.64	5.55
100	29.5	1.42	11.9
100	72.6	0.594	6.6
100	31.9	1.35	23.4
100	50.2	0.103	20.2
100	19.7	3.87	35
100	13.1	6.01	34.6
105	21.7	5.89	41.5
110	57.3	1.4	5.47
110	36.4	8.58	12.6
110	60	0.455	12.6
120	16.8	3.16	27.6
120	36.7	3.6	22.2
125	18.8	1.54	14
130	16.4	2.89	35.9
130	10.8	1.88	26.3
130	55	0.409	6.06
130	21	3.59	24.8
130	69.6	3.02	8.48
130	6.03	4.64	37.6
130	57.8	1.22	11.6
130	14.8	0.666	35.7
135	23.2	5.76	10.3
135	36.7	3.91	12.5
135	45	1.41	3.5
135	24.5	1.53	29.8
135	8.52	2.18	29.3
135	28.9	0.451	29.6
140	38.8	0.92	25.9
140	25.7	0.22	30.4
140	56.3	0.277	14.9
140	57.4	5.18	14.3
140	13.3	3.05	26.1
140	50.8	0.537	22.8
145	51.3	1.62	7.55
145	29.8	0.0979	18
150	42.5	4.14	19.3
150	21.5	1.81	45
150	35.1	2.29	14.9
150	20.7	8.06	14.4
150	64.1	0.344	6.39
150	66	2.42	10.8
150	55.4	1.95	10.1
155	13.2	12	23
155	49.1	0.583	5.55
155	27.4	0.126	18.9
155	52	0.476	13.3
155	48.1	0.693	15.1
160	19.9	6.13	27.8
160	12	0.381	33.2
160	59.2	2.49	4.62
160	41.2	1.09	16.2
165	11.9	5.03	25.7
170	16.5	1.63	48.8
170	52.9	2.19	2.62
170	43.6	5.15	13.1
170	23.8	6.24	20.1
170	19.7	5.29	33.9
170	49.3	0.0995	22.9
170	37.7	1.02	26.1
175	25.4	0.802	16.7
180	27.4	1.14	14.5
180	52.8	0.356	10
180	46.1	2.89	16.7
180	37.4	4.02	17.5
180	38.5	1.29	39.3
180	57.4	0.302	19.1
180	63.8	7.07	10.6
185	46.2	0.085	8.72
190	47.1	1.62	14.1
190	20.9	0.694	31.5
190	30.6	1.12	25
195	65	0.13	11.7
195	18.5	0.269	18.7
195	41.3	5.87	19
200	14.1	1.84	32.4
200	46.1	3.24	12.3
200	11.4	1.54	19.8
200	58.5	0.244	6.62
200	14	0.775	24.7
200	58.8	0.273	11.9
200	51.6	0.725	19.1
200	53.3	0.255	16.9
210	35.6	0.607	10.7
210	32	1.31	9.13
210	28.4	2.36	18.5
220	26	1.32	24.9
220	11.3	3.5	42.6
225	22.4	15.7	19.3
230	19.5	0.307	28.9
230	46.5	1.5	12.2
230	46.3	0.664	10.6
235	6.68	1.28	27.6
240	56.1	5.51	7.61
240	20	1.02	27.7
248	24.2	3.72	38.2
250	33.8	14.1	17.3
250	35.5	0.517	25.5
250	55.3	0.286	9.7
250	17.5	0.895	29.4
250	31.3	0.176	37.4
260	34.1	0.815	17.4
265	41.2	0.682	18.9
275	29.5	0.953	25.5
280	41.1	8.12	15.6
285	64.5	0.646	17.7
300	29.7	0.971	4.07
300	10.8	1.19	27.8
300	56.7	1.35	10.7
300	38.9	0.448	10.1
300	47.1	1.59	23.6
300	6.6	0.978	46.3
300	34.2	0.21	20.6

## Sheet: Figure S2B
Process_Time	Neutrophils	Eosinophils	CD4_Tcells
19	14.1	1.84	32.4
21	61.5	1.14	17.9
22	49.1	6.64	5.55
22	41.2	1.09	16.2
23	48.4	2.31	16.2
25	20.9	0.694	31.5
25	21	3.59	24.8
25	50.8	0.537	22.8
26	39.2	0.115	21.9
26	36.7	3.91	12.5
26	32	1.31	9.13
27	41.3	5.87	19
28	29.7	0.971	4.07
28	29.8	0.0979	18
28	20	1.02	27.7
28	37.5	0.29	29.2
29	39.7	1.68	13.4
29	47.1	1.62	14.1
29	22.4	15.7	19.3
29	38.9	0.448	10.1
29	50.2	0.103	20.2
29	57.8	1.22	11.6
30	29.9	2.64	8.42
30	33.8	14.1	17.3
30	24.2	3.72	38.2
30	51.3	1.62	7.55
30	35.1	2.29	14.9
30	19.5	0.319	33.5
30	17.5	0.895	29.4
30	35.6	0.607	10.7
30	69.6	3.02	8.48
30	31.9	1.35	23.4
30	57.4	0.302	19.1
30	53.6	0.395	7.19
30	46.7	0.738	10.1
31	46.1	3.24	12.3
31	44.9	1.35	17.4
31	25.4	0.802	16.7
31	65	0.13	11.7
31	10.8	1.19	27.8
31	14	0.775	24.7
31	60.6	2.51	6.25
31	21.6	2.58	28.6
31	28.9	0.451	29.6
31	64.1	0.669	3.97
32	38.8	0.92	25.9
32	25.7	0.22	30.4
32	27.5	0.209	27.9
32	58.5	0.244	6.62
32	52.8	0.356	10
32	45	1.41	3.5
32	13.2	12	23
32	41.2	0.682	18.9
32	24.1	0.409	11.3
32	56.1	5.51	7.61
32	41	1.61	21.3
32	41.1	8.12	15.6
32	60	0.455	12.6
32	55.4	1.95	10.1
32	46.5	1.5	12.2
32	13.3	3.05	26.1
32	51.6	0.725	19.1
32	21.7	5.89	41.5
32	20	1.91	19.8
32	49.3	0.0995	22.9
32	46.3	0.664	10.6
32	34.2	0.21	20.6
32	37.7	1.02	26.1
33	11.4	1.54	19.8
33	35.5	0.521	19
33	46.1	2.89	16.7
33	26	1.32	24.9
33	37.4	4.02	17.5
33	29.5	1.42	11.9
33	58.7	1.48	7.28
33	55	0.409	6.06
33	59.2	2.49	4.62
33	38.5	1.29	39.3
33	28.4	2.36	18.5
33	30.4	1.91	23.7
33	47.1	1.59	23.6
33	63.8	7.07	10.6
34	27.4	1.14	14.5
34	16.5	1.63	48.8
34	8.53	0.466	57.2
34	9.63	0.469	51.3
34	16.5	5.58	24.1
34	11.9	5.03	25.7
34	10.8	1.88	26.3
34	27.4	0.126	18.9
34	42.7	0.0897	9.96
34	16.8	3.16	27.6
34	57.3	1.4	5.47
34	56.3	0.277	14.9
34	29.5	0.953	25.5
34	24.5	1.53	29.8
34	72.6	0.594	6.6
34	45	0.157	15.1
34	31.3	0.176	37.4
34	14.8	0.666	35.7
34	6.6	0.978	46.3
34	48.5	5.7	20.5
34	48.1	0.693	15.1
35	18.8	1.54	14
35	16.4	2.89	35.9
35	46.2	0.085	8.72
35	52.9	2.19	2.62
35	31.7	8.06	21.2
35	19.9	6.13	27.8
35	20.7	8.06	14.4
35	56.1	1.47	10.1
35	66	2.42	10.8
35	36.4	8.58	12.6
35	52	0.476	13.3
35	18.3	0.452	25
36	42.5	4.14	19.3
36	55.3	0.286	9.7
36	43.6	5.15	13.1
36	23.8	6.24	20.1
36	19.2	0.543	28.3
36	68.4	4.62	5.76
36	19.7	5.29	33.9
36	11.3	3.5	42.6
36	30.7	1.95	26.4
36	13.1	6.01	34.6
36	8.52	2.18	29.3
36	29.7	0.345	20.7
36	30.6	1.12	25
36	6.68	1.28	27.6
37	21.5	1.81	45
37	49.1	0.583	5.55
37	56.7	1.35	10.7
37	49.2	3.14	10.3
37	19.7	3.87	35
37	64.5	0.646	17.7
38	64.1	0.344	6.39
38	57.4	5.18	14.3
39	12	0.381	33.2
39	18.5	0.269	18.7
40	35.5	0.517	25.5
42	19.5	0.307	28.9
42	58.8	0.273	11.9
44	59.8	9.31	10.1
44	23.2	5.76	10.3
44	36.7	3.6	22.2
47	34.1	0.815	17.4
48	53.3	0.255	16.9
53	6.03	4.64	37.6

[truncated: 23 more sheets: Figure 2A, Figure 2B, Figure 2C, Figure 3B, Figure 3C, Figure 3D, Figure 3E, Figure 3F, Figure S3A, Figure S3B, Figure S3D, Figure 4A, Figure 4B, Figure 4C, Figure 5A, Figure 5B, Figure 5D, Figure 5E, Figure 5F, Figure 5G …]
